# Supplementary material for: Crystal structure of 15-(naphthalen-1-yl)-7,7a,8,9,10,11-hexa­hydro-6a,12a-(methano­epoxy­methano)­indolizino[2,3-c]quinoline-6,13(5H)-dione
Source: Acta Crystallogr E Crystallogr Commun. 2015 Feb 7;71(Pt 3):o150–1. doi: 10.1107/S2056989015002017 (PMC4350735; doi:10.1107/S2056989015002017)
Supplement: Supplementary file 1 [file e-71-0o150-sup1.cif]

##############################################################################
#                                                                            #
# This CIF contains the data in a paper accepted for publication in          #
# Acta Crystallographica Section E. It conforms to the requirements of       #
# Notes for Authors for Acta Crystallographica Section E, and has been       #
# peer reviewed under the auspices of the IUCr Commission on Journals.       #
#                                                                            #
# Full details of the Crystallographic Information File format               #
# are given in the paper "The Crystallographic Information File (CIF):       #
# a New Standard Archive File for Crystallography" by S. R. Hall, F. H.      #
# Allen and I. D. Brown [Acta Cryst. (1991), A47, 655-685].                  #
#                                                                            #
# The current version of the core CIF dictionary is obtainable from          #
# ftp://ftp.iucr.org/pub/cif_core.dic.                                       #
#                                                                            #
# Software is freely available for graphical display of the structure(s)     #
# in this CIF. For information consult the CIF software page                 #
# http://www.iucr.org/resources/cif/software.                                #
#                                                                            #
# This file may be used for bona fide research purposes within the           #
# scientific community so long as proper attribution is given to the journal # 
# article from which it was obtained.                                        #
#                                                                            #
##############################################################################
data_global
_audit_creation_method     SHELXL-97
_journal_date_recd_electronic     2015-01-16
_journal_date_accepted     2015-01-30
_journal_name_full     'Acta Crystallographica, Section E'
_journal_year     2015
_journal_volume     71
_journal_issue      3
_journal_page_first     o150
_journal_page_last     o151
_journal_paper_category     HO
_journal_paper_doi     10.1107/S2056989015002017
_journal_coeditor_code     SU5066
_publ_contact_author_name     'A. SubbiahPandi'
_publ_contact_author_address
;
Department of Physics
Presidency College
Chennai 600 005
India
;
_publ_contact_author_email     'aspandian59@gmail.com'
_publ_contact_author_fax     '091 044 2854 4894'
_publ_contact_author_phone     '091 044 2591061'
_publ_section_title
;\
Crystal structure of
15-(naphthalen-1-yl)-7,7a,8,9,10,11-hexahydro-6a,12a-(methanoepoxymethano)\
indolizino[2,3-<i>c</i>]quinoline-6,13(5<i>H</i>)-dione
;
loop_
    _publ_author_name
    _publ_author_address
    'M. P. Savithri'
;
Department of Physics
Queen Mary's College (Autonomous)
Chennai 600 004
India
;
    'M. Suresh'
;
Department of Organic Chemistry
University of Madras
Guindy Campus
Chennai 600 025
India
;
    'R. Raghunathan'
;
Department of Organic Chemistry
University of Madras
Guindy Campus
Chennai 600 025
India
;
    'R. Raja'
;
Department of Physics
Presidency College (Autonomous)
Chennai 600 005
India
;
    'A. SubbiahPandi'
;
Department of Physics
Presidency College (Autonomous)
Chennai 600 005
India
;
_publ_section_synopsis
;
In the title compound, molecules are linked <i>via</i> pairs of N---H...O
hydrogen bonds, forming inversion dimers with an <i>R</i>~2~^2^(8) ring motif.
The dimers are linked <i>via</i> pairs of C---H...O hydrogen bonds, forming
ribbons enclosing <i>R</i>~2~^2^(12) ring motifs lying in a plane parallel to
(01\=1).
;
data_I
_database_code_depnum_ccdc_archive 'CCDC 1046441'
_audit_creation_method     SHELXL-97
_chemical_name_systematic
;\
15-(Naphthalen-1-yl)-7,7a,8,9,10,11-hexahydro-6a,12a-\
(methanoepoxymethano)indolizino[2,3-<i>c</i>]quinoline-6,13(5<i>H</i>)-dione
;
_chemical_name_common
;\
20-(Naphthalen-1-yl)-19-oxa-8,17-\
diazapentacyclo[8.7.3.0^1,10^.0^2,7^.0^12,17^]icosa-\
2(7),3,5-triene-9,18-dione
;
_chemical_formula_moiety     'C27 H24 N2 O3'
_chemical_formula_sum     'C27 H24 N2 O3'
_chemical_formula_weight     424.49
_chemical_melting_point     ?
_symmetry_cell_setting     triclinic
_symmetry_space_group_name_H-M     'P -1'
_symmetry_space_group_name_Hall     '-P 1'
loop_
    _symmetry_equiv_pos_as_xyz
    'x, y, z'
    '-x, -y, -z'
_cell_length_a     9.4184(3)
_cell_length_b     9.8804(4)
_cell_length_c     12.5401(5)
_cell_angle_alpha     95.341(2)
_cell_angle_beta     107.535(2)
_cell_angle_gamma     99.940(2)
_cell_volume     1082.87(7)
_cell_formula_units_Z     2
_cell_measurement_reflns_used     3817
_cell_measurement_theta_min     1.72
_cell_measurement_theta_max     25.00
_cell_measurement_temperature     293(2)
_exptl_crystal_description     block
_exptl_crystal_colour     colourless
_exptl_crystal_size_max     0.35
_exptl_crystal_size_mid     0.30
_exptl_crystal_size_min     0.30
_exptl_crystal_density_diffrn     1.302
_exptl_crystal_density_meas     ?
_exptl_crystal_density_method     'not measured'
_exptl_crystal_F_000     448
_exptl_absorpt_coefficient_mu     0.085
_exptl_absorpt_correction_type     multi-scan
_exptl_absorpt_process_details
;
(SADABS; Bruker, 2004)
;
_exptl_absorpt_correction_T_min     0.9709
_exptl_absorpt_correction_T_max     0.9750
_exptl_special_details     ?
_diffrn_ambient_temperature     293(2)
_diffrn_radiation_type     MoK\a
_diffrn_radiation_wavelength     0.71073
_diffrn_radiation_source     'fine-focus sealed tube'
_diffrn_radiation_monochromator     graphite
_diffrn_measurement_device_type     'Bruker Kappa APEXII CCD'
_diffrn_measurement_method     '\w and \f scans '
_diffrn_detector_area_resol_mean     ?
_diffrn_reflns_number     28346
_diffrn_reflns_av_R_equivalents     0.0233
_diffrn_reflns_av_sigmaI/netI     0.0139
_diffrn_reflns_theta_min     1.72
_diffrn_reflns_theta_max     25.00
_diffrn_reflns_theta_full     25.00
_diffrn_measured_fraction_theta_max     1.000
_diffrn_measured_fraction_theta_full     1.000
_diffrn_reflns_limit_h_min     -11
_diffrn_reflns_limit_h_max     11
_diffrn_reflns_limit_k_min     -11
_diffrn_reflns_limit_k_max     11
_diffrn_reflns_limit_l_min     -14
_diffrn_reflns_limit_l_max     14
_diffrn_standards_number     ?
_diffrn_standards_interval_count     ?
_diffrn_standards_interval_time     ?
_diffrn_standards_decay_%     ?
_refine_special_details
;
 Refinement of F^2^ against ALL reflections.  The weighted R-factor wR and
 goodness of fit S are based on F^2^, conventional R-factors R are based
 on F, with F set to zero for negative F^2^. The threshold expression of
 F^2^ > 2sigma(F^2^) is used only for calculating R-factors(gt) etc. and is
 not relevant to the choice of reflections for refinement.  R-factors based
 on F^2^ are statistically about twice as large as those based on F, and R-
 factors based on ALL data will be even larger.
;
_reflns_number_total     3817
_reflns_number_gt     3007
_reflns_threshold_expression     I>2sigma(I)
_refine_ls_structure_factor_coef     Fsqd
_refine_ls_matrix_type     full
_refine_ls_R_factor_all     0.0570
_refine_ls_R_factor_gt     0.0402
_refine_ls_wR_factor_gt     0.1146
_refine_ls_wR_factor_ref     0.1573
_refine_ls_goodness_of_fit_ref     0.872
_refine_ls_restrained_S_all     0.872
_refine_ls_number_reflns     3817
_refine_ls_number_parameters     293
_refine_ls_number_restraints     0
_refine_ls_hydrogen_treatment     mixed
_refine_ls_weighting_scheme     calc
_refine_ls_weighting_details
         'calc w=1/[\s^2^(Fo^2^)+(0.1054P)^2^+0.6313P] where P=(Fo^2^+2Fc^2^)/3'
_atom_sites_solution_hydrogens     geom
_atom_sites_solution_primary     direct
_atom_sites_solution_secondary     difmap
_refine_ls_shift/su_max     0.000
_refine_ls_shift/su_mean     0.000
_refine_diff_density_max     0.173
_refine_diff_density_min     -0.211
_refine_ls_extinction_method     none
_refine_ls_extinction_coef     ?
loop_
    _atom_type_symbol
    _atom_type_description
    _atom_type_scat_dispersion_real
    _atom_type_scat_dispersion_imag
    _atom_type_scat_source
    'C' 'C' 0.0033 0.0016
                         'International Tables Vol C Tables 4.2.6.8 and 6.1.1.4'
    'H' 'H' 0.0000 0.0000
                         'International Tables Vol C Tables 4.2.6.8 and 6.1.1.4'
    'N' 'N' 0.0061 0.0033
                         'International Tables Vol C Tables 4.2.6.8 and 6.1.1.4'
    'O' 'O' 0.0106 0.0060
                         'International Tables Vol C Tables 4.2.6.8 and 6.1.1.4'
_computing_data_collection
;
APEX2 (Bruker, 2004)
;
_computing_cell_refinement
;
APEX2 and SAINT (Bruker, 2004)
;
_computing_data_reduction
;
SAINT and XPREP (Bruker, 2004)
;
_computing_structure_solution
;
SHELXS97 (Sheldrick, 2008)
;
_computing_structure_refinement
;
SHELXL97 (Sheldrick, 2008)
;
_computing_molecular_graphics
;
ORTEP-3 for Windows (Farrugia, 2012)
;
_computing_publication_material
;
SHELXL97 (Sheldrick, 2008) and PLATON (Spek, 2009)
;
loop_
    _atom_site_type_symbol
    _atom_site_label
    _atom_site_fract_x
    _atom_site_fract_y
    _atom_site_fract_z
    _atom_site_U_iso_or_equiv
    _atom_site_adp_type
    _atom_site_calc_flag
    _atom_site_refinement_flags
    _atom_site_occupancy
    _atom_site_symmetry_multiplicity
    _atom_site_disorder_assembly
    _atom_site_disorder_group
    N N1 -0.03845(17) 0.39247(17) 0.35495(13) 0.0396(4) Uani d . 1 1 . .
    O O3 0.17604(14) 0.48033(14) 0.50098(11) 0.0464(4) Uani d . 1 1 . .
    N N2 0.20514(17) 0.37970(17) 0.19482(12) 0.0406(4) Uani d . 1 1 . .
    O O2 0.20942(17) 0.07713(15) 0.31755(11) 0.0536(4) Uani d . 1 1 . .
    C C13 0.12431(19) 0.26604(18) 0.23296(13) 0.0340(4) Uani d . 1 1 . .
    O O1 0.19536(18) 0.07035(17) 0.13733(12) 0.0619(5) Uani d . 1 1 . .
    C C22 -0.12077(19) 0.30793(18) 0.25108(14) 0.0357(4) Uani d . 1 1 . .
    C C21 0.10973(19) 0.40178(18) 0.41158(14) 0.0351(4) Uani d . 1 1 . .
    C C24 -0.1323(2) 0.1598(2) 0.08548(15) 0.0422(5) Uani d . 1 1 . .
    H H24 -0.0838 0.1149 0.0427 0.051 Uiso calc R 1 1 . .
    C C11 0.1637(2) 0.16082(19) 0.39818(15) 0.0427(5) Uani d . 1 1 . .
    H H11 0.0541 0.1284 0.3826 0.051 Uiso calc R 1 1 . .
    C C14 0.18956(19) 0.30545(18) 0.36204(13) 0.0346(4) Uani d . 1 1 . .
    C C23 -0.04632(19) 0.24314(18) 0.18736(14) 0.0338(4) Uani d . 1 1 . .
    C C16 0.3652(2) 0.3986(2) 0.26462(16) 0.0446(5) Uani d . 1 1 . .
    H H16 0.4082 0.3245 0.2370 0.054 Uiso calc R 1 1 . .
    C C25 -0.2888(2) 0.1423(2) 0.04654(17) 0.0494(5) Uani d . 1 1 . .
    H H25 -0.3453 0.0870 -0.0225 0.059 Uiso calc R 1 1 . .
    C C26 -0.3607(2) 0.2069(2) 0.11008(18) 0.0528(5) Uani d . 1 1 . .
    H H26 -0.4662 0.1948 0.0841 0.063 Uiso calc R 1 1 . .
    C C15 0.3561(2) 0.3777(2) 0.38191(15) 0.0445(5) Uani d . 1 1 . .
    H H15A 0.3823 0.4663 0.4310 0.053 Uiso calc R 1 1 . .
    H H15B 0.4252 0.3199 0.4164 0.053 Uiso calc R 1 1 . .
    C C27 -0.2778(2) 0.2894(2) 0.21180(18) 0.0482(5) Uani d . 1 1 . .
    H H27 -0.3274 0.3329 0.2544 0.058 Uiso calc R 1 1 . .
    C C17 0.1838(2) 0.3772(3) 0.07473(16) 0.0536(5) Uani d . 1 1 . .
    H H17A 0.0762 0.3627 0.0325 0.064 Uiso calc R 1 1 . .
    H H17B 0.2234 0.3016 0.0472 0.064 Uiso calc R 1 1 . .
    C C12 0.1767(2) 0.1274(2) 0.21866(15) 0.0434(5) Uani d . 1 1 . .
    C C1 0.1724(3) 0.1607(2) 0.60132(17) 0.0569(6) Uani d . 1 1 . .
    C C19 0.4345(3) 0.5443(3) 0.1301(2) 0.0723(7) Uani d . 1 1 . .
    H H19A 0.4838 0.6361 0.1231 0.087 Uiso calc R 1 1 . .
    H H19B 0.4842 0.4771 0.1027 0.087 Uiso calc R 1 1 . .
    C C18 0.2675(3) 0.5145(3) 0.0586(2) 0.0695(7) Uani d . 1 1 . .
    H H18A 0.2209 0.5885 0.0796 0.083 Uiso calc R 1 1 . .
    H H18B 0.2592 0.5123 -0.0206 0.083 Uiso calc R 1 1 . .
    C C2 0.0310(3) 0.1993(3) 0.5812(2) 0.0656(7) Uani d . 1 1 . .
    H H2 -0.0232 0.2101 0.5082 0.079 Uiso calc R 1 1 . .
    C C20 0.4522(3) 0.5368(3) 0.2539(2) 0.0614(6) Uani d . 1 1 . .
    H H20A 0.5591 0.5482 0.2970 0.074 Uiso calc R 1 1 . .
    H H20B 0.4139 0.6114 0.2843 0.074 Uiso calc R 1 1 . .
    C C10 0.2439(3) 0.1421(2) 0.51715(17) 0.0552(6) Uani d . 1 1 . .
    C C6 0.2489(4) 0.1394(3) 0.71308(19) 0.0754(8) Uani d . 1 1 . .
    C C5 0.1817(5) 0.1622(3) 0.7981(2) 0.0969(12) Uani d . 1 1 . .
    H H5 0.2310 0.1486 0.8714 0.116 Uiso calc R 1 1 . .
    C C3 -0.0285(4) 0.2215(3) 0.6662(2) 0.0888(9) Uani d . 1 1 . .
    H H3 -0.1213 0.2491 0.6510 0.107 Uiso calc R 1 1 . .
    C C9 0.3821(3) 0.1050(3) 0.5444(2) 0.0792(9) Uani d . 1 1 . .
    H H9 0.4289 0.0949 0.4895 0.095 Uiso calc R 1 1 . .
    C C7 0.3883(5) 0.0989(3) 0.7356(2) 0.0964(12) Uani d . 1 1 . .
    H H7 0.4370 0.0830 0.8083 0.116 Uiso calc R 1 1 . .
    C C8 0.4544(4) 0.0820(3) 0.6556(3) 0.1010(12) Uani d . 1 1 . .
    H H8 0.5477 0.0552 0.6733 0.121 Uiso calc R 1 1 . .
    C C4 0.0487(5) 0.2030(4) 0.7754(3) 0.1065(13) Uani d . 1 1 . .
    H H4 0.0078 0.2191 0.8331 0.128 Uiso calc R 1 1 . .
    H H1A -0.091(3) 0.440(2) 0.393(2) 0.059(6) Uiso d . 1 1 . .
loop_
    _atom_site_aniso_label
    _atom_site_aniso_U_11
    _atom_site_aniso_U_22
    _atom_site_aniso_U_33
    _atom_site_aniso_U_12
    _atom_site_aniso_U_13
    _atom_site_aniso_U_23
    N1 0.0337(8) 0.0502(9) 0.0332(8) 0.0164(7) 0.0089(6) -0.0094(7)
    O3 0.0422(7) 0.0548(8) 0.0349(7) 0.0115(6) 0.0082(6) -0.0179(6)
    N2 0.0341(8) 0.0564(10) 0.0288(8) 0.0092(7) 0.0095(6) -0.0019(7)
    O2 0.0661(9) 0.0510(8) 0.0385(8) 0.0316(7) 0.0030(7) -0.0080(6)
    C13 0.0320(9) 0.0450(10) 0.0234(8) 0.0132(7) 0.0067(7) -0.0056(7)
    O1 0.0664(10) 0.0727(10) 0.0443(8) 0.0301(8) 0.0147(7) -0.0206(7)
    C22 0.0324(9) 0.0414(9) 0.0305(9) 0.0107(7) 0.0068(7) -0.0019(7)
    C21 0.0357(9) 0.0398(9) 0.0282(9) 0.0101(7) 0.0097(7) -0.0048(7)
    C24 0.0429(10) 0.0480(11) 0.0297(9) 0.0134(8) 0.0042(8) -0.0048(8)
    C11 0.0524(11) 0.0426(10) 0.0297(9) 0.0186(8) 0.0064(8) -0.0029(7)
    C14 0.0318(9) 0.0452(10) 0.0233(8) 0.0139(7) 0.0039(7) -0.0064(7)
    C23 0.0330(9) 0.0387(9) 0.0265(8) 0.0104(7) 0.0052(7) -0.0006(7)
    C16 0.0314(9) 0.0609(12) 0.0380(10) 0.0119(8) 0.0093(8) -0.0076(9)
    C25 0.0440(11) 0.0504(11) 0.0382(10) 0.0071(9) -0.0044(8) -0.0053(9)
    C26 0.0317(10) 0.0616(13) 0.0539(12) 0.0101(9) -0.0007(9) 0.0017(10)
    C15 0.0316(9) 0.0626(12) 0.0345(10) 0.0145(8) 0.0052(8) -0.0068(8)
    C27 0.0340(10) 0.0602(12) 0.0491(11) 0.0155(9) 0.0113(8) -0.0013(9)
    C17 0.0490(11) 0.0771(15) 0.0322(10) 0.0095(10) 0.0128(9) 0.0046(10)
    C12 0.0402(10) 0.0516(11) 0.0327(10) 0.0176(8) 0.0040(8) -0.0111(8)
    C1 0.0829(16) 0.0431(11) 0.0329(11) 0.0028(11) 0.0078(10) 0.0049(8)
    C19 0.0646(15) 0.0815(17) 0.0676(16) -0.0036(13) 0.0276(13) 0.0107(13)
    C18 0.0693(15) 0.0873(18) 0.0520(14) 0.0087(13) 0.0214(12) 0.0196(13)
    C2 0.0790(17) 0.0698(15) 0.0427(12) -0.0030(13) 0.0229(11) 0.0061(11)
    C20 0.0452(12) 0.0704(15) 0.0592(14) -0.0003(10) 0.0137(10) -0.0018(11)
    C10 0.0737(15) 0.0474(11) 0.0347(11) 0.0220(10) -0.0004(10) 0.0013(9)
    C6 0.116(2) 0.0507(13) 0.0370(12) -0.0002(14) 0.0025(13) 0.0049(10)
    C5 0.149(3) 0.082(2) 0.0337(14) -0.018(2) 0.0167(17) 0.0072(12)
    C3 0.095(2) 0.105(2) 0.0605(16) -0.0118(17) 0.0393(16) 0.0013(15)
    C9 0.096(2) 0.0807(18) 0.0517(14) 0.0534(16) -0.0060(13) 0.0000(12)
    C7 0.147(3) 0.0656(17) 0.0456(15) 0.0313(19) -0.0193(18) 0.0083(13)
    C8 0.131(3) 0.090(2) 0.0613(18) 0.066(2) -0.0203(18) -0.0001(15)
    C4 0.132(3) 0.123(3) 0.0484(17) -0.026(3) 0.0393(19) -0.0020(17)
_geom_special_details
;
 All esds (except the esd in the dihedral angle between two l.s. planes)
 are estimated using the full covariance matrix.  The cell esds are taken
 into account individually in the estimation of esds in distances, angles
 and torsion angles; correlations between esds in cell parameters are only
 used when they are defined by crystal symmetry.  An approximate (isotropic)
 treatment of cell esds is used for estimating esds involving l.s. planes.
;
loop_
    _geom_bond_atom_site_label_1
    _geom_bond_atom_site_label_2
    _geom_bond_site_symmetry_2
    _geom_bond_distance
    _geom_bond_publ_flag
    N1 C21 . 1.344(2) ?
    N1 C22 . 1.400(2) ?
    N1 H1A . 0.94(3) ?
    O3 C21 . 1.224(2) ?
    N2 C13 . 1.447(2) ?
    N2 C17 . 1.455(2) ?
    N2 C16 . 1.466(2) ?
    O2 C12 . 1.348(2) ?
    O2 C11 . 1.456(2) ?
    C13 C23 . 1.503(2) ?
    C13 C14 . 1.533(2) ?
    C13 C12 . 1.547(2) ?
    O1 C12 . 1.193(2) ?
    C22 C27 . 1.384(3) ?
    C22 C23 . 1.392(2) ?
    C21 C14 . 1.508(2) ?
    C24 C25 . 1.380(3) ?
    C24 C23 . 1.384(2) ?
    C24 H24 . 0.9300 ?
    C11 C10 . 1.500(3) ?
    C11 C14 . 1.541(3) ?
    C11 H11 . 0.9800 ?
    C14 C15 . 1.541(3) ?
    C16 C20 . 1.506(3) ?
    C16 C15 . 1.530(3) ?
    C16 H16 . 0.9800 ?
    C25 C26 . 1.371(3) ?
    C25 H25 . 0.9300 ?
    C26 C27 . 1.374(3) ?
    C26 H26 . 0.9300 ?
    C15 H15A . 0.9700 ?
    C15 H15B . 0.9700 ?
    C27 H27 . 0.9300 ?
    C17 C18 . 1.510(3) ?
    C17 H17A . 0.9700 ?
    C17 H17B . 0.9700 ?
    C1 C2 . 1.405(4) ?
    C1 C6 . 1.423(3) ?
    C1 C10 . 1.427(3) ?
    C19 C18 . 1.519(4) ?
    C19 C20 . 1.521(3) ?
    C19 H19A . 0.9700 ?
    C19 H19B . 0.9700 ?
    C18 H18A . 0.9700 ?
    C18 H18B . 0.9700 ?
    C2 C3 . 1.363(4) ?
    C2 H2 . 0.9300 ?
    C20 H20A . 0.9700 ?
    C20 H20B . 0.9700 ?
    C10 C9 . 1.365(4) ?
    C6 C7 . 1.394(5) ?
    C6 C5 . 1.414(5) ?
    C5 C4 . 1.340(5) ?
    C5 H5 . 0.9300 ?
    C3 C4 . 1.390(5) ?
    C3 H3 . 0.9300 ?
    C9 C8 . 1.414(4) ?
    C9 H9 . 0.9300 ?
    C7 C8 . 1.343(5) ?
    C7 H7 . 0.9300 ?
    C8 H8 . 0.9300 ?
    C4 H4 . 0.9300 ?
loop_
    _geom_angle_atom_site_label_1
    _geom_angle_atom_site_label_2
    _geom_angle_atom_site_label_3
    _geom_angle_site_symmetry_1
    _geom_angle_site_symmetry_3
    _geom_angle
    _geom_angle_publ_flag
    C21 N1 C22 . . 125.41(15) ?
    C21 N1 H1A . . 115.6(14) ?
    C22 N1 H1A . . 118.7(15) ?
    C13 N2 C17 . . 120.05(15) ?
    C13 N2 C16 . . 105.17(14) ?
    C17 N2 C16 . . 113.39(15) ?
    C12 O2 C11 . . 109.27(14) ?
    N2 C13 C23 . . 114.84(14) ?
    N2 C13 C14 . . 102.34(14) ?
    C23 C13 C14 . . 113.67(14) ?
    N2 C13 C12 . . 114.32(14) ?
    C23 C13 C12 . . 110.67(14) ?
    C14 C13 C12 . . 99.78(13) ?
    C27 C22 C23 . . 119.98(16) ?
    C27 C22 N1 . . 119.28(16) ?
    C23 C22 N1 . . 120.73(15) ?
    O3 C21 N1 . . 122.18(16) ?
    O3 C21 C14 . . 121.21(15) ?
    N1 C21 C14 . . 116.56(14) ?
    C25 C24 C23 . . 120.89(18) ?
    C25 C24 H24 . . 119.6 ?
    C23 C24 H24 . . 119.6 ?
    O2 C11 C10 . . 110.77(15) ?
    O2 C11 C14 . . 101.78(15) ?
    C10 C11 C14 . . 119.79(16) ?
    O2 C11 H11 . . 108.0 ?
    C10 C11 H11 . . 108.0 ?
    C14 C11 H11 . . 108.0 ?
    C21 C14 C13 . . 114.24(14) ?
    C21 C14 C11 . . 111.47(15) ?
    C13 C14 C11 . . 100.47(14) ?
    C21 C14 C15 . . 110.41(14) ?
    C13 C14 C15 . . 103.12(14) ?
    C11 C14 C15 . . 116.61(15) ?
    C24 C23 C22 . . 118.81(16) ?
    C24 C23 C13 . . 122.87(16) ?
    C22 C23 C13 . . 118.32(14) ?
    N2 C16 C20 . . 109.22(17) ?
    N2 C16 C15 . . 103.46(14) ?
    C20 C16 C15 . . 117.31(17) ?
    N2 C16 H16 . . 108.8 ?
    C20 C16 H16 . . 108.8 ?
    C15 C16 H16 . . 108.8 ?
    C26 C25 C24 . . 119.69(17) ?
    C26 C25 H25 . . 120.2 ?
    C24 C25 H25 . . 120.2 ?
    C25 C26 C27 . . 120.44(18) ?
    C25 C26 H26 . . 119.8 ?
    C27 C26 H26 . . 119.8 ?
    C16 C15 C14 . . 105.51(14) ?
    C16 C15 H15A . . 110.6 ?
    C14 C15 H15A . . 110.6 ?
    C16 C15 H15B . . 110.6 ?
    C14 C15 H15B . . 110.6 ?
    H15A C15 H15B . . 108.8 ?
    C26 C27 C22 . . 120.18(19) ?
    C26 C27 H27 . . 119.9 ?
    C22 C27 H27 . . 119.9 ?
    N2 C17 C18 . . 108.53(18) ?
    N2 C17 H17A . . 110.0 ?
    C18 C17 H17A . . 110.0 ?
    N2 C17 H17B . . 110.0 ?
    C18 C17 H17B . . 110.0 ?
    H17A C17 H17B . . 108.4 ?
    O1 C12 O2 . . 121.41(18) ?
    O1 C12 C13 . . 128.67(19) ?
    O2 C12 C13 . . 109.83(14) ?
    C2 C1 C6 . . 117.6(2) ?
    C2 C1 C10 . . 124.17(19) ?
    C6 C1 C10 . . 118.2(3) ?
    C18 C19 C20 . . 111.0(2) ?
    C18 C19 H19A . . 109.4 ?
    C20 C19 H19A . . 109.4 ?
    C18 C19 H19B . . 109.4 ?
    C20 C19 H19B . . 109.4 ?
    H19A C19 H19B . . 108.0 ?
    C17 C18 C19 . . 111.0(2) ?
    C17 C18 H18A . . 109.4 ?
    C19 C18 H18A . . 109.4 ?
    C17 C18 H18B . . 109.4 ?
    C19 C18 H18B . . 109.4 ?
    H18A C18 H18B . . 108.0 ?
    C3 C2 C1 . . 121.5(3) ?
    C3 C2 H2 . . 119.2 ?
    C1 C2 H2 . . 119.2 ?
    C16 C20 C19 . . 109.81(19) ?
    C16 C20 H20A . . 109.7 ?
    C19 C20 H20A . . 109.7 ?
    C16 C20 H20B . . 109.7 ?
    C19 C20 H20B . . 109.7 ?
    H20A C20 H20B . . 108.2 ?
    C9 C10 C1 . . 120.2(2) ?
    C9 C10 C11 . . 120.6(2) ?
    C1 C10 C11 . . 119.1(2) ?
    C7 C6 C5 . . 122.1(3) ?
    C7 C6 C1 . . 119.1(3) ?
    C5 C6 C1 . . 118.8(3) ?
    C4 C5 C6 . . 121.4(3) ?
    C4 C5 H5 . . 119.3 ?
    C6 C5 H5 . . 119.3 ?
    C2 C3 C4 . . 120.3(4) ?
    C2 C3 H3 . . 119.9 ?
    C4 C3 H3 . . 119.9 ?
    C10 C9 C8 . . 120.5(3) ?
    C10 C9 H9 . . 119.8 ?
    C8 C9 H9 . . 119.8 ?
    C8 C7 C6 . . 122.0(2) ?
    C8 C7 H7 . . 119.0 ?
    C6 C7 H7 . . 119.0 ?
    C7 C8 C9 . . 119.9(3) ?
    C7 C8 H8 . . 120.0 ?
    C9 C8 H8 . . 120.0 ?
    C5 C4 C3 . . 120.4(3) ?
    C5 C4 H4 . . 119.8 ?
    C3 C4 H4 . . 119.8 ?
loop_
    _geom_torsion_atom_site_label_1
    _geom_torsion_atom_site_label_2
    _geom_torsion_atom_site_label_3
    _geom_torsion_atom_site_label_4
    _geom_torsion_site_symmetry_1
    _geom_torsion_site_symmetry_2
    _geom_torsion_site_symmetry_3
    _geom_torsion_site_symmetry_4
    _geom_torsion
    _geom_torsion_publ_flag
    C17 N2 C13 C23 . . . . -60.8(2) ?
    C16 N2 C13 C23 . . . . 169.99(14) ?
    C17 N2 C13 C14 . . . . 175.55(16) ?
    C16 N2 C13 C14 . . . . 46.34(16) ?
    C17 N2 C13 C12 . . . . 68.7(2) ?
    C16 N2 C13 C12 . . . . -60.50(17) ?
    C21 N1 C22 C27 . . . . 168.63(18) ?
    C21 N1 C22 C23 . . . . -11.5(3) ?
    C22 N1 C21 O3 . . . . 178.26(18) ?
    C22 N1 C21 C14 . . . . -4.4(3) ?
    C12 O2 C11 C10 . . . . -160.48(17) ?
    C12 O2 C11 C14 . . . . -32.03(19) ?
    O3 C21 C14 C13 . . . . -153.33(17) ?
    N1 C21 C14 C13 . . . . 29.3(2) ?
    O3 C21 C14 C11 . . . . 93.6(2) ?
    N1 C21 C14 C11 . . . . -83.75(19) ?
    O3 C21 C14 C15 . . . . -37.7(2) ?
    N1 C21 C14 C15 . . . . 144.95(16) ?
    N2 C13 C14 C21 . . . . 85.93(17) ?
    C23 C13 C14 C21 . . . . -38.5(2) ?
    C12 C13 C14 C21 . . . . -156.33(15) ?
    N2 C13 C14 C11 . . . . -154.64(13) ?
    C23 C13 C14 C11 . . . . 80.93(17) ?
    C12 C13 C14 C11 . . . . -36.89(16) ?
    N2 C13 C14 C15 . . . . -33.92(17) ?
    C23 C13 C14 C15 . . . . -158.35(15) ?
    C12 C13 C14 C15 . . . . 83.83(17) ?
    O2 C11 C14 C21 . . . . 164.11(14) ?
    C10 C11 C14 C21 . . . . -73.4(2) ?
    O2 C11 C14 C13 . . . . 42.69(16) ?
    C10 C11 C14 C13 . . . . 165.16(18) ?
    O2 C11 C14 C15 . . . . -67.84(17) ?
    C10 C11 C14 C15 . . . . 54.6(2) ?
    C25 C24 C23 C22 . . . . 0.9(3) ?
    C25 C24 C23 C13 . . . . -179.63(18) ?
    C27 C22 C23 C24 . . . . -0.5(3) ?
    N1 C22 C23 C24 . . . . 179.61(17) ?
    C27 C22 C23 C13 . . . . 179.96(17) ?
    N1 C22 C23 C13 . . . . 0.1(3) ?
    N2 C13 C23 C24 . . . . 87.6(2) ?
    C14 C13 C23 C24 . . . . -155.05(17) ?
    C12 C13 C23 C24 . . . . -43.7(2) ?
    N2 C13 C23 C22 . . . . -92.97(19) ?
    C14 C13 C23 C22 . . . . 24.4(2) ?
    C12 C13 C23 C22 . . . . 135.75(17) ?
    C13 N2 C16 C20 . . . . -165.09(15) ?
    C17 N2 C16 C20 . . . . 61.9(2) ?
    C13 N2 C16 C15 . . . . -39.42(18) ?
    C17 N2 C16 C15 . . . . -172.47(17) ?
    C23 C24 C25 C26 . . . . -0.8(3) ?
    C24 C25 C26 C27 . . . . 0.4(3) ?
    N2 C16 C15 C14 . . . . 16.5(2) ?
    C20 C16 C15 C14 . . . . 136.84(18) ?
    C21 C14 C15 C16 . . . . -112.10(16) ?
    C13 C14 C15 C16 . . . . 10.35(19) ?
    C11 C14 C15 C16 . . . . 119.34(17) ?
    C25 C26 C27 C22 . . . . 0.0(3) ?
    C23 C22 C27 C26 . . . . 0.1(3) ?
    N1 C22 C27 C26 . . . . 179.97(18) ?
    C13 N2 C17 C18 . . . . 173.85(18) ?
    C16 N2 C17 C18 . . . . -60.7(2) ?
    C11 O2 C12 O1 . . . . -175.29(19) ?
    C11 O2 C12 C13 . . . . 7.8(2) ?
    N2 C13 C12 O1 . . . . -48.6(3) ?
    C23 C13 C12 O1 . . . . 83.0(2) ?
    C14 C13 C12 O1 . . . . -157.0(2) ?
    N2 C13 C12 O2 . . . . 128.05(16) ?
    C23 C13 C12 O2 . . . . -100.40(17) ?
    C14 C13 C12 O2 . . . . 19.64(19) ?
    N2 C17 C18 C19 . . . . 55.8(3) ?
    C20 C19 C18 C17 . . . . -54.5(3) ?
    C6 C1 C2 C3 . . . . 2.6(4) ?
    C10 C1 C2 C3 . . . . -177.1(2) ?
    N2 C16 C20 C19 . . . . -56.7(2) ?
    C15 C16 C20 C19 . . . . -173.89(19) ?
    C18 C19 C20 C16 . . . . 54.5(3) ?
    C2 C1 C10 C9 . . . . 179.6(2) ?
    C6 C1 C10 C9 . . . . -0.1(3) ?
    C2 C1 C10 C11 . . . . -1.6(3) ?
    C6 C1 C10 C11 . . . . 178.66(19) ?
    O2 C11 C10 C9 . . . . 26.4(3) ?
    C14 C11 C10 C9 . . . . -91.6(3) ?
    O2 C11 C10 C1 . . . . -152.35(19) ?
    C14 C11 C10 C1 . . . . 89.7(3) ?
    C2 C1 C6 C7 . . . . 179.0(2) ?
    C10 C1 C6 C7 . . . . -1.3(3) ?
    C2 C1 C6 C5 . . . . -1.9(3) ?
    C10 C1 C6 C5 . . . . 177.8(2) ?
    C7 C6 C5 C4 . . . . 179.1(3) ?
    C1 C6 C5 C4 . . . . 0.0(4) ?
    C1 C2 C3 C4 . . . . -1.5(4) ?
    C1 C10 C9 C8 . . . . 1.3(4) ?
    C11 C10 C9 C8 . . . . -177.5(3) ?
    C5 C6 C7 C8 . . . . -177.6(3) ?
    C1 C6 C7 C8 . . . . 1.4(4) ?
    C6 C7 C8 C9 . . . . -0.3(5) ?
    C10 C9 C8 C7 . . . . -1.1(5) ?
    C6 C5 C4 C3 . . . . 1.3(5) ?
    C2 C3 C4 C5 . . . . -0.6(5) ?
loop_
    _geom_hbond_atom_site_label_D
    _geom_hbond_atom_site_label_H
    _geom_hbond_atom_site_label_A
    _geom_hbond_site_symmetry_A
    _geom_hbond_distance_DH
    _geom_hbond_distance_HA
    _geom_hbond_distance_DA
    _geom_hbond_angle_DHA
    N1 H1A O3 2_566 0.94(3) 1.92(3) 2.8413(19) 167(2)
    C24 H24 O1 2_555 0.93 2.59 3.268(2) 131
