# Supplementary material for: Crystal structure of 15-(naphthalen-1-yl)-7,7a,8,9,10,11-hexa­hydro-6a,12a-(methano­epoxy­methano)­indolizino[2,3-c]quinoline-6,13(5H)-dione
Source: Acta Crystallogr E Crystallogr Commun. 2015 Feb 7;71(Pt 3):o150–1. doi: 10.1107/S2056989015002017 (PMC4350735; doi:10.1107/S2056989015002017)
Supplement: Supplementary file 2 [file e-71-0o150-Isup2.hkl]

#
# h,k,l, Fc-squared, Fo-squared, sigma(Fo-squared) and status flag
#
data_I
_shelx_title ' MS218 in P-1'
_shelx_refln_list_code          4
_shelx_F_calc_maximum       99.20
_exptl_crystal_F_000       440.00
_reflns_d_resolution_high  0.8409
 
loop_
 _symmetry_equiv_pos_as_xyz
 'x, y, z'
 '-x, -y, -z'
 
_cell_length_a     9.4184
_cell_length_b     9.8804
_cell_length_c    12.5401
_cell_angle_alpha  95.341
_cell_angle_beta  107.535
_cell_angle_gamma  99.940
 
_shelx_F_squared_multiplier     1.000
 
loop_
 _refln_index_h
 _refln_index_k
 _refln_index_l
 _refln_F_squared_calc
 _refln_F_squared_meas
 _refln_F_squared_sigma
 _refln_observed_status
   1   0   0     2920.84     2533.19     51.57 o
   2   0   0     2048.69     2040.74      9.06 o
   3   0   0     1808.05     1786.18      7.38 o
   4   0   0       47.41       57.05      0.65 o
   5   0   0     1053.50     1062.58      5.58 o
   6   0   0      129.74      142.58      1.38 o
   7   0   0        8.09        8.91      0.47 o
   8   0   0       12.37       15.33      0.72 o
   9   0   0       10.04       11.64      1.08 o
  10   0   0        4.40        4.60      0.97 o
 -10   1   0        0.80       -0.82      0.82 o
  -9   1   0       59.74       50.12      1.82 o
  -8   1   0       38.57       29.41      0.95 o
  -7   1   0       12.56       12.56      0.62 o
  -6   1   0      345.57      365.60      2.77 o
  -5   1   0       69.36       91.57      0.95 o
  -4   1   0     1846.50     1993.74      8.63 o
  -3   1   0      419.50      422.00      2.22 o
  -2   1   0      197.54      193.03      1.18 o
  -1   1   0     6746.15     6045.29     90.47 o
   0   1   0        0.07       -0.13      0.09 o
   1   1   0     3932.69     3664.18     54.32 o
   2   1   0     2640.40     2536.44     10.89 o
   3   1   0      105.83      119.10      1.22 o
   4   1   0     2447.97     2589.96     10.99 o
   5   1   0      331.94      333.49      1.97 o
   6   1   0      209.77      208.72      1.64 o
   7   1   0       15.13       14.95      0.56 o
   8   1   0       47.11       42.68      1.50 o
   9   1   0        8.68        6.27      0.87 o
  10   1   0       11.77       13.68      1.17 o
 -10   2   0        7.36        7.11      1.26 o
  -9   2   0        5.02        4.18      0.75 o
  -8   2   0        1.76        0.59      0.53 o
  -7   2   0        5.62        5.31      0.53 o
  -6   2   0        1.08        1.02      0.39 o
  -5   2   0     1322.38     1360.61      7.16 o
  -4   2   0      233.37      238.60      1.64 o
  -3   2   0      827.13      803.48      3.70 o
  -2   2   0        2.10        0.84      0.20 o
  -1   2   0      899.84      820.13      3.63 o
   0   2   0      447.16      413.93      2.97 o
   1   2   0     8171.81     7869.17     77.23 o
   2   2   0      596.33      601.54      3.32 o
   3   2   0      255.21      226.30      1.32 o
   4   2   0      365.46      352.22      1.91 o
   5   2   0      127.25      126.94      1.15 o
   6   2   0       24.10       28.42      0.65 o
   7   2   0       41.30       41.72      0.96 o
   8   2   0      139.87      133.08      2.11 o
   9   2   0        1.88        3.42      0.71 o
 -10   3   0        0.33       -0.57      1.01 o
  -9   3   0       23.39       20.88      1.08 o
  -8   3   0       31.89       31.33      1.17 o
  -7   3   0       78.34       72.98      1.36 o
  -6   3   0      305.33      298.19      2.66 o
  -5   3   0      262.28      259.78      2.08 o
  -4   3   0      839.00      844.97      4.10 o
  -3   3   0        4.72        4.57      0.31 o
  -2   3   0       46.62       49.93      0.83 o
  -1   3   0     3765.73     3684.85     15.85 o
   0   3   0     3897.40     3779.05     17.28 o
   1   3   0     4532.43     4476.51     19.82 o
   2   3   0       12.63       13.08      0.31 o
   3   3   0      172.66      167.89      1.96 o
   4   3   0       38.03       30.06      0.63 o
   5   3   0       40.07       38.29      0.93 o
   6   3   0      266.75      271.22      2.06 o
   7   3   0       42.65       40.07      0.87 o
   8   3   0       33.61       37.11      1.32 o
   9   3   0       12.78       11.31      1.19 o
 -10   4   0        0.07       -1.21      0.98 o
  -9   4   0        5.21        5.24      0.80 o
  -8   4   0       23.86       22.85      1.10 o
  -7   4   0      237.13      231.38      3.06 o
  -6   4   0       23.18       22.35      0.86 o
  -5   4   0       27.68       29.41      0.79 o
  -4   4   0       84.96       91.48      1.01 o
  -3   4   0      244.92      264.72      1.88 o
  -2   4   0      119.74      118.52      1.09 o
  -1   4   0      193.58      201.68      1.43 o
   0   4   0     2074.33     2130.38      8.74 o
   1   4   0       10.28        8.76      0.45 o
   2   4   0     1596.84     1612.81      8.69 o
   3   4   0       19.99       22.44      0.54 o
   4   4   0      236.10      222.63      3.09 o
   5   4   0      185.63      178.66      3.10 o
   6   4   0       35.21       31.65      0.89 o
   7   4   0        6.21        6.16      0.72 o
   8   4   0        3.20        2.92      1.31 o
   9   4   0        0.40       -0.21      1.28 o
 -10   5   0        0.72       -0.27      0.89 o
  -9   5   0        0.29        0.20      0.85 o
  -8   5   0        7.25        9.47      1.01 o
  -7   5   0      159.11      174.68      2.25 o
  -6   5   0       12.33       10.83      0.77 o
  -5   5   0       85.24       94.30      1.55 o
  -4   5   0        1.75        1.27      0.42 o
  -3   5   0      702.97      748.35      4.41 o
  -2   5   0      872.97      901.09      4.62 o
  -1   5   0       19.17       16.45      0.51 o
   0   5   0       98.81       98.90      0.92 o
   1   5   0      881.71      892.66      4.23 o
   2   5   0      330.65      330.40      1.94 o
   3   5   0      278.57      280.56      2.77 o
   4   5   0       79.48       78.18      1.18 o
   5   5   0       71.01       73.80      2.41 o
   6   5   0       91.66       91.33      3.03 o
   7   5   0        1.72        1.36      1.26 o
   8   5   0        4.07        3.45      1.45 o
 -10   6   0        0.13       -1.27      0.85 o
  -9   6   0       24.77       21.97      1.36 o
  -8   6   0       26.60       27.86      1.62 o
  -7   6   0       43.13       44.37      1.40 o
  -6   6   0       17.95       16.25      1.00 o
  -5   6   0       10.17       10.58      0.72 o
  -4   6   0       23.75       24.05      1.45 o
  -3   6   0      146.47      153.26      1.78 o
  -2   6   0      320.42      355.04      2.89 o
  -1   6   0       33.39       35.83      0.87 o
   0   6   0        5.76        5.76      0.48 o
   1   6   0        0.01        1.13      0.23 o
   2   6   0       90.47       94.09      0.95 o
   3   6   0      122.83      118.38      1.09 o
   4   6   0        2.20        2.57      0.34 o
   5   6   0       14.45       11.77      1.46 o
   6   6   0       75.91       87.85      3.82 o
   7   6   0       37.69       37.18      3.30 o
  -9   7   0       24.67       23.41      1.56 o
  -8   7   0      182.91      203.64      3.65 o
  -7   7   0      579.20      609.50      6.74 o
  -6   7   0       14.16       16.24      0.96 o
  -5   7   0       31.18       34.40      1.11 o
  -4   7   0        0.02       -0.76      0.66 o
  -3   7   0      134.91      148.67      2.12 o
  -2   7   0        5.92        3.97      0.53 o
  -1   7   0       44.20       45.17      0.93 o
   0   7   0        0.59        1.63      0.39 o
   1   7   0      107.51      119.56      1.51 o
   2   7   0      233.73      227.43      2.00 o
   3   7   0        4.13        3.51      0.43 o
   4   7   0       26.07       27.16      1.54 o
   5   7   0      102.86      114.29      3.70 o
   6   7   0       62.70       71.43      2.81 o
   7   7   0        0.31        1.47      1.13 o
  -9   8   0        4.00        2.95      1.18 o
  -8   8   0        8.17       11.58      1.23 o
  -7   8   0       11.36       11.47      1.13 o
  -6   8   0        1.31       -0.04      0.77 o
  -5   8   0       18.25       15.06      1.12 o
  -4   8   0        0.37       -0.43      0.80 o
  -3   8   0       48.81       56.01      2.11 o
  -2   8   0        0.53       -0.15      0.53 o
  -1   8   0       29.06       21.60      1.24 o
   0   8   0       28.83       31.99      0.94 o
   1   8   0        3.99        5.41      0.48 o
   2   8   0       20.89       19.00      1.74 o
   3   8   0        1.21        0.73      0.52 o
   4   8   0       20.80       17.67      1.22 o
   5   8   0        3.11        5.07      1.38 o
   6   8   0        0.03        0.47      1.00 o
  -8   9   0        1.31        0.72      1.07 o
  -7   9   0       13.39       15.51      1.26 o
  -6   9   0       36.38       32.63      1.69 o
  -5   9   0       42.59       43.03      2.19 o
  -4   9   0        1.67       -0.08      0.86 o
  -3   9   0       23.25       17.50      1.24 o
  -2   9   0      149.44      147.79      2.35 o
  -1   9   0       33.63       34.37      1.67 o
   0   9   0      132.23      145.87      2.18 o
   1   9   0       66.97       76.74      2.35 o
   2   9   0       22.02       22.96      1.77 o
   3   9   0       70.49       65.06      1.48 o
   4   9   0       16.13       16.16      2.27 o
  -7  10   0       40.35       35.41      2.65 o
  -6  10   0       10.26        9.60      1.80 o
  -5  10   0       32.96       32.97      2.85 o
  -4  10   0        1.00       -0.92      0.92 o
  -3  10   0       14.26       11.89      1.23 o
  -2  10   0        4.32        3.86      1.17 o
  -1  10   0       41.39       42.65      3.46 o
   0  10   0        3.09        1.99      1.33 o
   1  10   0       22.81       19.45      1.38 o
   2  10   0       27.71       28.85      2.20 o
   3  10   0       10.12       10.34      1.35 o
  -5  11   0        0.52       -0.75      1.16 o
  -4  11   0        0.00       -1.32      1.46 o
  -3  11   0        2.10       -0.06      1.90 o
  -2  11   0        1.61        0.35      1.30 o
  -1  11   0       15.51       13.90      1.64 o
   0  11   0        6.30        6.04      1.30 o
   1  11   0        4.38        1.51      1.80 o
  -1 -11   1        2.86        2.75      1.12 o
   0 -11   1        7.67        6.90      1.40 o
   1 -11   1        0.00       -1.45      1.20 o
   2 -11   1        2.04       -1.20      1.32 o
   3 -11   1        3.97        1.80      1.62 o
   4 -11   1        2.92       -0.49      1.58 o
   5 -11   1        0.00       -1.49      1.92 o
  -3 -10   1       13.99       12.08      1.08 o
  -2 -10   1        0.05       -0.48      0.87 o
  -1 -10   1       12.09        9.70      1.21 o
   0 -10   1       34.63       35.59      2.47 o
   1 -10   1       15.00       12.60      1.48 o
   2 -10   1        0.09       -1.14      0.76 o
   3 -10   1       14.66       14.88      1.48 o
   4 -10   1        1.88       -1.04      0.93 o
   5 -10   1       18.64       14.22      1.36 o
   6 -10   1       19.45       22.16      2.98 o
   7 -10   1        4.57        4.96      2.06 o
  -5  -9   1       16.42       17.53      2.39 o
  -4  -9   1        4.48        2.33      0.98 o
  -3  -9   1        1.73        0.07      0.67 o
  -2  -9   1       24.51       27.06      1.85 o
  -1  -9   1        7.97        5.04      1.02 o
   0  -9   1        1.27       -0.09      0.65 o
   1  -9   1       11.25       10.98      0.87 o
   2  -9   1       30.02       30.12      1.45 o
   3  -9   1       57.51       64.35      1.81 o
   4  -9   1       27.48       23.73      1.33 o
   5  -9   1       39.33       36.86      1.97 o
   6  -9   1       65.50       71.18      2.27 o
   7  -9   1        3.66        4.66      1.16 o
   8  -9   1       84.35       97.55      5.08 o
  -6  -8   1       19.11       14.13      1.69 o
  -5  -8   1       61.90       80.27      4.46 o
  -4  -8   1        0.35       -0.02      0.81 o
  -3  -8   1        0.34        0.68      0.48 o
  -2  -8   1      118.78      112.38      2.42 o
  -1  -8   1       63.65       64.97      1.27 o
   0  -8   1      109.90      109.86      1.69 o
   1  -8   1        7.49        9.31      0.67 o
   2  -8   1        6.35        4.48      0.63 o
   3  -8   1        4.22        2.01      0.73 o
   4  -8   1        5.59        5.55      0.79 o
   5  -8   1       32.20       24.79      1.37 o
   6  -8   1      166.99      168.09      2.87 o
   7  -8   1      164.26      180.23      3.04 o
   8  -8   1        0.03       -1.45      0.96 o
  -7  -7   1       72.48       96.87      3.94 o
  -6  -7   1        4.55        4.63      1.15 o
  -5  -7   1       45.96       47.09      1.39 o
  -4  -7   1       27.29       26.61      1.55 o
  -3  -7   1      104.98       91.11      1.15 o
  -2  -7   1       28.19       25.42      0.75 o
  -1  -7   1       53.91       59.59      1.03 o
   0  -7   1      204.60      217.00      1.97 o
   1  -7   1       18.40       18.90      0.73 o
   2  -7   1        4.88        3.12      0.54 o
   3  -7   1       42.01       41.49      1.25 o
   4  -7   1        3.50        3.10      0.55 o
   5  -7   1        2.06        1.31      0.66 o
   6  -7   1        0.07       -0.67      0.65 o
   7  -7   1        2.95        1.76      0.74 o
   8  -7   1       12.20       10.91      1.15 o
   9  -7   1        0.33       -0.68      0.89 o
  -8  -6   1        1.65        1.31      1.21 o
  -7  -6   1        7.02        8.06      1.36 o
  -6  -6   1        6.11        6.23      0.62 o
  -5  -6   1        1.27        1.04      0.43 o
  -4  -6   1       91.96       91.21      2.41 o
  -3  -6   1      269.04      267.50      1.94 o
  -2  -6   1      160.88      168.84      1.30 o
  -1  -6   1     1926.85     2002.33      8.65 o
   0  -6   1       69.36       67.15      0.90 o
   1  -6   1      162.55      155.57      1.56 o
   2  -6   1      643.80      690.63      4.38 o
   3  -6   1        5.88        4.94      0.53 o
   4  -6   1      216.23      237.12      2.61 o
   5  -6   1       11.02       11.19      0.94 o
   6  -6   1       48.38       43.79      1.32 o
   7  -6   1      114.30      103.71      1.88 o
   8  -6   1       17.29       15.96      1.18 o
   9  -6   1        2.05       -0.06      0.87 o
  -8  -5   1        6.60        6.02      1.38 o
  -7  -5   1       81.91       90.54      3.03 o
  -6  -5   1        0.01       -0.37      0.55 o
  -5  -5   1       13.95       14.45      0.84 o
  -4  -5   1        1.20        0.11      0.23 o
  -3  -5   1       46.17       46.73      0.59 o
  -2  -5   1     1001.03     1009.79      5.37 o
  -1  -5   1       28.92       26.81      0.64 o
   0  -5   1        0.64        0.04      0.23 o
   1  -5   1       43.29       51.42      0.75 o
   2  -5   1        0.77        0.70      0.31 o
   3  -5   1      412.12      438.19      3.02 o
   4  -5   1        9.94       13.19      0.80 o
   5  -5   1      123.94      133.24      1.87 o
   6  -5   1       14.11       10.85      0.78 o
   7  -5   1        2.33       -1.05      0.70 o
   8  -5   1        8.00        6.14      0.73 o
   9  -5   1        1.28        0.75      0.85 o
  10  -5   1        9.98        9.34      1.47 o
  -9  -4   1        6.05        6.55      0.92 o
  -8  -4   1        5.51        5.47      0.82 o
  -7  -4   1        0.41        0.22      0.85 o
  -6  -4   1      198.11      210.73      2.19 o
  -5  -4   1      123.34      122.71      1.20 o
  -4  -4   1      155.02      153.58      1.30 o
  -3  -4   1        0.07        0.05      0.17 o
  -2  -4   1      277.02      250.53      1.55 o
  -1  -4   1      333.95      310.83      1.73 o
   0  -4   1     2073.56     2147.19      9.11 o
   1  -4   1     1248.80     1290.93      5.58 o
   2  -4   1       33.99       31.07      0.62 o
   3  -4   1       96.10      108.46      1.08 o
   4  -4   1       32.95       33.88      0.79 o
   5  -4   1      114.69      120.85      1.46 o
   6  -4   1        0.05       -0.74      0.49 o
   7  -4   1        7.24        5.62      0.69 o
   8  -4   1        1.23       -1.02      0.68 o
   9  -4   1       13.89       12.56      1.11 o
  10  -4   1       28.36       30.99      1.97 o
  -9  -3   1        5.03        3.40      0.88 o
  -8  -3   1       83.11       86.69      1.66 o
  -7  -3   1      244.09      261.61      2.32 o
  -6  -3   1      258.24      253.27      1.87 o
  -5  -3   1      286.53      297.63      1.82 o
  -4  -3   1        8.19        8.01      0.28 o
  -3  -3   1      201.33      202.84      1.24 o
  -2  -3   1      469.68      443.87      2.12 o
  -1  -3   1     8537.39     8330.15     36.09 o
   0  -3   1      159.06      139.53      0.97 o
   1  -3   1      214.20      191.69      1.21 o
   2  -3   1      228.16      240.15      1.57 o
   3  -3   1      440.05      417.54      2.35 o
   4  -3   1      269.98      309.75      1.95 o
   5  -3   1     1600.74     1676.53      8.83 o
   6  -3   1      115.67      122.39      1.50 o
   7  -3   1       18.35       19.97      0.86 o
   8  -3   1        0.00       -0.83      0.55 o
   9  -3   1        7.33        6.27      0.82 o
  10  -3   1        7.78        6.64      1.30 o
 -10  -2   1        0.79        0.14      0.75 o
  -9  -2   1       11.46       12.30      1.14 o
  -8  -2   1        1.06        1.27      0.61 o
  -7  -2   1      133.63      142.85      1.27 o
  -6  -2   1        1.43        1.43      0.23 o
  -5  -2   1      157.27      173.22      1.19 o
  -4  -2   1      327.22      359.00      1.89 o
  -3  -2   1      240.06      253.61      1.41 o
  -2  -2   1        8.66       12.24      0.32 o
  -1  -2   1     3803.66     3636.20     16.75 o
   0  -2   1     4399.40     4203.07     16.82 o
   1  -2   1     5335.31     5063.82     22.00 o
   2  -2   1      124.31      118.32      1.02 o
   3  -2   1      194.43      185.94      1.32 o
   4  -2   1      329.31      310.85      1.86 o
   5  -2   1      184.87      198.96      1.74 o
   6  -2   1       32.10       33.31      0.84 o
   7  -2   1        6.91        5.89      0.55 o
   8  -2   1      123.43      102.13      1.65 o
   9  -2   1       16.92        7.34      0.97 o
  10  -2   1        2.79        0.24      1.11 o
 -10  -1   1        0.02       -0.25      0.78 o
  -9  -1   1        0.08        0.20      0.72 o
  -8  -1   1       42.49       36.66      1.50 o
  -7  -1   1       13.06       10.61      0.60 o
  -6  -1   1      228.46      219.99      1.60 o
  -5  -1   1      120.98      130.46      1.03 o
  -4  -1   1      796.39      831.54      3.80 o
  -3  -1   1      832.78      817.07      3.60 o
  -2  -1   1       52.42       44.05      0.43 o
  -1  -1   1     4120.29     3874.65     19.45 o
   0  -1   1     2277.47     2111.05     28.64 o
   1  -1   1      739.02      727.37      3.17 o
   2  -1   1     3790.34     3676.96     23.02 o
   3  -1   1        0.51        0.51      0.22 o
   4  -1   1     1796.07     1889.76      7.91 o
   5  -1   1        5.17        2.33      0.33 o
   6  -1   1      159.07      179.43      1.73 o
   7  -1   1       37.58       37.43      0.94 o
   8  -1   1       23.93       23.79      1.02 o
   9  -1   1        5.86        6.16      0.92 o
  10  -1   1        1.19       -0.09      0.93 o
 -10   0   1        1.21        0.29      0.81 o
  -9   0   1       33.61       27.51      1.42 o
  -8   0   1      124.25      117.31      1.54 o
  -7   0   1       77.94       70.17      1.06 o
  -6   0   1        4.30        4.56      0.38 o
  -5   0   1      866.31      952.35      4.18 o
  -4   0   1     1543.48     1635.03      9.67 o
  -3   0   1      132.14      125.83      0.89 o
  -2   0   1      119.11       96.15      0.68 o
  -1   0   1        0.35        0.59      0.12 o
   0   0   1      886.73       -0.08      0.05 o
   1   0   1     2016.25     1900.05      9.77 o
   2   0   1     1046.02      996.78      3.97 o
   3   0   1      225.27      209.60      1.14 o
   4   0   1     2407.56     2593.68     10.06 o
   5   0   1        0.04       -0.38      0.25 o
   6   0   1      159.77      166.94      1.52 o
   7   0   1        2.61        2.24      0.40 o
   8   0   1       93.04       78.05      1.94 o
   9   0   1       32.18       29.21      1.86 o
  10   0   1        6.97        7.89      1.17 o
 -10   1   1        9.23        7.63      1.05 o
  -9   1   1       29.44       29.75      1.21 o
  -8   1   1        2.69        3.05      0.52 o
  -7   1   1       74.74       78.37      1.10 o
  -6   1   1      110.28      108.71      1.22 o
  -5   1   1        5.01        5.35      0.33 o
  -4   1   1       85.56      101.09      0.91 o
  -3   1   1      180.60      160.39      1.05 o
  -2   1   1     8511.62     8010.04     34.22 o
  -1   1   1     6720.88     6328.29     38.08 o
   0   1   1     3667.50     3423.40     22.03 o
   1   1   1     6310.48     6010.22     79.86 o
   2   1   1       94.41       91.51      0.69 o
   3   1   1     1433.86     1453.40      6.00 o
   4   1   1        7.56        9.69      0.39 o
   5   1   1       39.72       41.38      0.58 o
   6   1   1       11.42       11.07      0.42 o
   7   1   1        7.08        5.23      0.43 o
   8   1   1       26.74       21.10      1.15 o
   9   1   1       25.04       29.05      1.54 o
 -10   2   1        0.38        0.05      0.87 o
  -9   2   1        2.08        1.12      0.67 o
  -8   2   1        3.69        2.15      0.55 o
  -7   2   1       10.08       11.48      0.69 o
  -6   2   1       40.03       40.46      0.96 o
  -5   2   1       70.96       76.81      0.91 o
  -4   2   1      110.20      132.34      1.06 o
  -3   2   1      528.63      526.07      2.67 o
  -2   2   1       27.47       27.18      0.76 o
  -1   2   1      156.12      172.94      1.34 o
   0   2   1     3410.79     3247.51     16.14 o
   1   2   1       93.28       93.51      0.63 o
   2   2   1      109.11       92.91      1.12 o
   3   2   1      214.10      188.91      1.61 o
   4   2   1       55.53       52.19      0.53 o
   5   2   1        0.00       -0.29      0.19 o
   6   2   1        6.15        4.28      0.33 o
   7   2   1        2.81       -0.07      0.49 o
   8   2   1       54.01       59.98      1.51 o
   9   2   1        1.18       -0.25      0.64 o
 -10   3   1        8.05        7.51      1.09 o
  -9   3   1       28.85       32.88      1.31 o
  -8   3   1       10.57        9.38      0.92 o
  -7   3   1      440.79      442.16      3.82 o
  -6   3   1      338.05      336.75      2.85 o
  -5   3   1       74.58       69.61      1.06 o
  -4   3   1       72.62       79.19      0.92 o
  -3   3   1     1001.02     1021.28      4.77 o
  -2   3   1      987.81      992.25      4.54 o
  -1   3   1       50.74       44.18      0.80 o
   0   3   1        1.04        0.36      0.18 o
   1   3   1      682.08      691.29      3.75 o
   2   3   1       54.67       54.94      1.12 o
   3   3   1       20.55       20.45      1.17 o
   4   3   1        9.40       10.22      0.46 o
   5   3   1        4.85        3.86      0.41 o
   6   3   1      350.88      347.73      3.41 o
   7   3   1        2.18        2.06      0.43 o
   8   3   1        0.06        0.20      0.85 o
   9   3   1        0.22       -0.56      0.71 o
 -10   4   1       15.76       15.14      1.22 o
  -9   4   1       10.87       11.88      0.92 o
  -8   4   1      294.47      295.33      3.54 o
  -7   4   1      106.87      108.36      2.06 o
  -6   4   1      601.51      613.66      4.67 o
  -5   4   1       63.56       65.87      1.13 o
  -4   4   1      222.97      226.42      1.65 o
  -3   4   1     1935.24     1981.45      8.68 o
  -2   4   1      968.58     1015.37      5.16 o
  -1   4   1      290.65      292.77      1.81 o
   0   4   1      418.18      421.31      2.25 o
   1   4   1     1232.05     1266.95      5.51 o
   2   4   1      109.95      106.23      1.05 o
   3   4   1      334.83      359.25      4.89 o
   4   4   1       50.58       48.90      1.97 o
   5   4   1       54.28       53.59      2.29 o
   6   4   1       50.54       49.86      1.59 o
   7   4   1        7.17        8.80      0.71 o
   8   4   1       13.51       12.16      1.50 o
 -10   5   1        0.46       -0.61      0.87 o
  -9   5   1       12.42        9.61      1.01 o
  -8   5   1       45.99       50.36      1.74 o
  -7   5   1      193.64      202.31      2.55 o
  -6   5   1       36.06       38.66      1.17 o
  -5   5   1        1.40        2.78      0.54 o
  -4   5   1        5.37        4.33      0.51 o
  -3   5   1      165.65      194.82      1.89 o
  -2   5   1       86.37       90.98      1.04 o
  -1   5   1      130.42      128.88      1.15 o
   0   5   1        8.46        6.27      0.31 o
   1   5   1      744.82      795.98      3.77 o
   2   5   1      106.28       95.54      0.76 o
   3   5   1       57.70       62.87      0.88 o
   4   5   1      116.78      113.69      3.92 o
   5   5   1      170.08      169.72      3.89 o
   6   5   1      126.57      135.24      3.71 o
   7   5   1       45.02       53.01      3.35 o
   8   5   1        7.76        9.70      2.93 o
 -10   6   1        0.58       -0.07      0.95 o
  -9   6   1        9.82       12.42      1.15 o
  -8   6   1      361.06      385.42      4.85 o
  -7   6   1      507.45      541.56      4.69 o
  -6   6   1        7.35        7.61      0.75 o
  -5   6   1       27.21       20.49      0.87 o
  -4   6   1       31.62       38.58      1.26 o
  -3   6   1       29.24       25.92      0.86 o
  -2   6   1        5.60        5.34      0.49 o
  -1   6   1       68.18       67.53      1.03 o
   0   6   1       59.72       65.82      0.88 o
   1   6   1       52.12       56.30      0.69 o
   2   6   1       84.95       89.18      0.85 o
   3   6   1       53.16       59.28      1.18 o
   4   6   1        0.84       -1.01      1.15 o
   5   6   1      355.44      380.79      6.40 o
   6   6   1       14.72       13.40      1.53 o
   7   6   1        0.00        0.71      1.01 o
  -9   7   1       10.91       11.47      1.14 o
  -8   7   1       34.01       32.29      1.71 o
  -7   7   1       35.54       38.28      1.41 o
  -6   7   1        0.94       -0.90      0.60 o
  -5   7   1        2.91        2.19      0.72 o
  -4   7   1      161.36      169.27      2.57 o
  -3   7   1      484.31      521.36      3.89 o
  -2   7   1       33.96       32.43      1.08 o
  -1   7   1      137.04      135.73      1.56 o
   0   7   1      116.60      119.46      1.41 o
   1   7   1      364.29      402.14      2.55 o
   2   7   1      229.17      236.72      1.70 o
   3   7   1       51.45       52.85      1.12 o
   4   7   1       26.64       22.59      2.77 o
   5   7   1        3.80        3.62      1.30 o
   6   7   1        1.79        2.40      1.14 o
  -9   8   1        8.37        6.92      1.27 o
  -8   8   1       68.33       72.05      2.36 o
  -7   8   1       25.33       22.99      1.39 o
  -6   8   1        0.06       -1.14      0.76 o
  -5   8   1        6.99        3.93      0.94 o
  -4   8   1       71.47       72.68      1.98 o
  -3   8   1       11.89       12.74      0.85 o
  -2   8   1      138.28      151.43      1.95 o
  -1   8   1        3.76        2.71      0.49 o
   0   8   1      101.16      111.15      1.47 o
   1   8   1        7.96        9.00      0.51 o
   2   8   1        7.58        9.00      0.63 o
   3   8   1       33.52       31.51      2.66 o
   4   8   1       22.77       23.52      1.93 o
   5   8   1       29.50       31.64      2.59 o
  -8   9   1        1.34       -0.80      0.91 o
  -7   9   1        0.85       -0.11      0.86 o
  -6   9   1        4.44        1.02      1.04 o
  -5   9   1       29.29       25.29      1.53 o
  -4   9   1        0.60       -0.51      0.85 o
  -3   9   1        3.54        3.77      0.88 o
  -2   9   1       27.08       26.60      1.47 o
  -1   9   1       45.10       43.86      1.55 o
   0   9   1       37.78       34.49      2.75 o
   1   9   1       26.86       28.66      1.88 o
   2   9   1       11.03       12.45      0.97 o
   3   9   1       15.04       11.81      1.17 o
   4   9   1        0.59        1.93      1.57 o
  -7  10   1        0.85       -1.94      1.29 o
  -6  10   1        1.99        0.94      1.18 o
  -5  10   1        0.02       -1.72      1.15 o
  -4  10   1        0.74       -0.88      1.03 o
  -3  10   1       14.12       11.19      1.08 o
  -2  10   1       24.02       24.33      1.75 o
  -1  10   1        2.65        2.30      1.14 o
   0  10   1        0.73       -1.43      0.95 o
   1  10   1        8.02        6.33      1.01 o
   2  10   1       43.81       52.60      2.56 o
   3  10   1        1.86        3.28      1.75 o
  -5  11   1       12.32       11.93      2.01 o
  -4  11   1        1.65       -0.57      2.21 o
  -3  11   1       10.84       12.03      1.84 o
  -2  11   1       33.22       37.44      2.16 o
  -1  11   1       15.44       13.53      1.53 o
   0  11   1        0.12       -1.34      1.28 o
  -1 -11   2        1.56       -1.57      1.05 o
   0 -11   2       10.18        9.59      1.53 o
   1 -11   2        0.05       -1.69      1.12 o
   2 -11   2        0.83       -1.83      1.22 o
   3 -11   2        1.08       -1.58      1.06 o
   4 -11   2        2.69       -1.38      1.77 o
   5 -11   2        3.11        4.19      1.36 o
  -4 -10   2        5.50        3.26      1.63 o
  -3 -10   2        3.46        0.94      0.89 o
  -2 -10   2        4.47        3.76      1.05 o
  -1 -10   2        1.58        1.06      1.00 o
   0 -10   2        0.08       -1.37      0.99 o
   1 -10   2        7.18        3.89      1.08 o
   2 -10   2       13.49       15.23      1.52 o
   3 -10   2        9.25        9.68      1.32 o
   4 -10   2        2.53        0.40      1.04 o
   5 -10   2        0.03       -1.98      1.32 o
   6 -10   2        0.14        1.01      1.07 o
  -5  -9   2        5.21        4.44      1.91 o
  -4  -9   2        3.97        1.92      0.85 o
  -3  -9   2        2.56        0.71      0.79 o
  -2  -9   2        5.65        5.04      0.97 o
  -1  -9   2       28.79       25.49      2.41 o
   0  -9   2        8.29        5.19      0.79 o
   1  -9   2        8.59        8.13      0.76 o
   2  -9   2       34.45       30.42      1.63 o
   3  -9   2        9.12        8.59      1.08 o
   4  -9   2        3.22        1.83      0.81 o
   5  -9   2       65.54       74.92      2.30 o
   6  -9   2       84.00       96.16      2.47 o
   7  -9   2       17.17       16.88      1.83 o
  -6  -8   2        1.16        1.90      1.74 o
  -5  -8   2       28.62       29.70      2.11 o
  -4  -8   2       17.17       14.32      1.01 o
  -3  -8   2       41.67       43.76      1.63 o
  -2  -8   2       18.70       15.49      0.71 o
  -1  -8   2        2.03        0.76      0.46 o
   0  -8   2        0.76       -0.40      0.47 o
   1  -8   2      103.53      104.46      1.64 o
   2  -8   2      239.96      255.29      3.07 o
   3  -8   2       10.73       10.88      0.86 o
   4  -8   2       93.01       94.95      1.87 o
   5  -8   2        3.01        2.17      0.74 o
   6  -8   2       56.94       60.44      2.06 o
   7  -8   2        3.90        3.38      1.00 o
   8  -8   2        0.15       -1.23      0.82 o
  -7  -7   2        4.75        6.58      2.27 o
  -6  -7   2        9.80        9.48      0.89 o
  -5  -7   2        0.09        0.01      0.65 o
  -4  -7   2       50.48       48.32      1.15 o
  -3  -7   2       70.42       74.36      1.45 o
  -2  -7   2        0.46       -0.26      0.17 o
  -1  -7   2       78.20       78.73      1.11 o
   0  -7   2       16.12       12.77      0.59 o
   1  -7   2      198.24      214.44      2.16 o
   2  -7   2      155.27      161.30      1.91 o
   3  -7   2       45.52       41.45      1.05 o
   4  -7   2       74.46       76.66      1.59 o
   5  -7   2       46.77       44.87      1.24 o
   6  -7   2      107.57      114.61      1.75 o
   7  -7   2        0.05       -1.13      0.76 o
   8  -7   2       18.60       18.67      1.29 o
   9  -7   2        3.26        2.83      1.02 o
  -8  -6   2       33.83       39.41      7.01 o
  -7  -6   2        8.01        8.17      0.79 o
  -6  -6   2       14.37       15.85      1.03 o
  -5  -6   2      163.31      165.20      2.52 o
  -4  -6   2       11.96       12.32      0.46 o
  -3  -6   2       21.59       15.39      0.45 o
  -2  -6   2       40.88       48.97      0.99 o
  -1  -6   2       23.50       26.57      0.69 o
   0  -6   2      507.20      527.32      3.34 o
   1  -6   2       14.21       12.64      0.63 o
   2  -6   2        5.17        2.68      0.41 o
   3  -6   2       25.72       24.61      1.08 o
   4  -6   2        4.44        4.53      0.51 o
   5  -6   2       73.74       77.00      1.70 o
   6  -6   2        0.87       -0.59      0.61 o
   7  -6   2       11.78        7.98      0.94 o
   8  -6   2        0.04       -1.08      0.77 o
   9  -6   2        5.73        3.73      1.02 o
  -8  -5   2       10.01       10.95      0.94 o
  -7  -5   2        1.96        0.98      0.91 o
  -6  -5   2       23.95       18.90      0.57 o
  -5  -5   2        4.14        3.62      0.26 o
  -4  -5   2       27.82       28.41      0.54 o
  -3  -5   2       83.40       85.56      0.83 o
  -2  -5   2      350.09      372.57      2.22 o
  -1  -5   2       20.25       15.97      0.44 o
   0  -5   2       10.43       13.64      0.64 o
   1  -5   2      167.04      164.71      1.32 o
   2  -5   2        2.52        2.37      0.30 o
   3  -5   2       63.96       61.66      0.92 o
   4  -5   2        4.91        4.04      0.58 o
   5  -5   2      149.86      146.76      2.13 o
   6  -5   2       12.80       12.88      0.58 o
   7  -5   2        2.94        2.04      0.59 o
   8  -5   2        0.08       -1.06      0.71 o
   9  -5   2       19.73       14.79      1.22 o
  -9  -4   2        0.98       -1.06      0.71 o
  -8  -4   2       26.01       28.12      1.08 o
  -7  -4   2       19.67       22.78      0.78 o
  -6  -4   2       56.89       58.69      0.90 o
  -5  -4   2       20.34       19.88      0.48 o
  -4  -4   2       64.20       59.98      0.86 o
  -3  -4   2       26.49       14.62      0.45 o
  -2  -4   2      217.10      231.13      1.51 o
  -1  -4   2      357.74      372.85      2.48 o
   0  -4   2        9.04        4.72      0.29 o
   1  -4   2       73.37       89.39      0.87 o
   2  -4   2       61.47       55.32      0.70 o
   3  -4   2      170.05      164.96      1.28 o
   4  -4   2      105.17       95.18      1.31 o
   5  -4   2      259.90      276.38      2.18 o
   6  -4   2       92.09       97.04      1.45 o
   7  -4   2        0.61       -1.19      0.79 o
   8  -4   2        0.00       -1.01      0.67 o
   9  -4   2        1.46        1.84      0.87 o
  10  -4   2        1.58        1.04      1.17 o
  -9  -3   2        2.93        1.34      0.98 o
  -8  -3   2       30.91       38.40      1.26 o
  -7  -3   2        0.30        0.03      0.46 o
  -6  -3   2      105.82      110.93      1.07 o
  -5  -3   2       39.97       46.62      0.58 o
  -4  -3   2      104.23      105.03      0.83 o
  -3  -3   2      945.98      952.17      4.72 o
  -2  -3   2       72.58       64.50      0.63 o
  -1  -3   2        0.47        1.20      0.25 o
   0  -3   2     2795.46     2756.30     10.85 o
   1  -3   2     2084.74     2049.65      8.35 o
   2  -3   2       29.61       25.19      0.57 o
   3  -3   2      256.73      271.79      1.80 o
   4  -3   2        7.80        3.66      0.33 o
   5  -3   2       78.04       92.72      1.16 o
   6  -3   2       23.24       25.79      0.81 o
   7  -3   2       37.01       34.58      1.04 o
   8  -3   2      132.24      124.43      2.33 o
   9  -3   2        0.06       -1.30      0.86 o
  10  -3   2       16.58       19.12      2.39 o
 -10  -2   2       11.63       14.90      1.04 o
  -9  -2   2       14.49       18.65      1.13 o
  -8  -2   2      106.48      110.01      2.65 o
  -7  -2   2      150.93      159.23      1.47 o
  -6  -2   2        9.08        9.06      0.40 o
  -5  -2   2        4.65        5.32      0.31 o
  -4  -2   2      323.97      328.95      1.87 o
  -3  -2   2      446.21      446.57      2.36 o
  -2  -2   2      508.69      467.41      2.41 o
  -1  -2   2     9840.38     9403.83     41.65 o
   0  -2   2     9530.97     9066.20     38.55 o
   1  -2   2     1003.47      932.71      3.99 o
   2  -2   2      144.90      158.33      1.10 o
   3  -2   2        0.27        0.46      0.21 o
   4  -2   2       63.35       77.78      0.87 o
   5  -2   2      150.81      157.32      1.57 o
   6  -2   2       58.80       62.04      1.11 o
   7  -2   2       25.85       26.97      0.91 o
   8  -2   2        0.31       -0.86      0.63 o
   9  -2   2        1.86        0.74      0.98 o
  10  -2   2        0.64       -1.14      1.17 o
 -10  -1   2       18.74       15.87      1.21 o
  -9  -1   2        0.02        0.10      0.74 o
  -8  -1   2        7.03        5.94      0.55 o
  -7  -1   2        1.83        1.27      0.36 o
  -6  -1   2        0.02       -0.41      0.27 o
  -5  -1   2      783.06      807.44      3.62 o
  -4  -1   2       80.38       85.24      0.75 o
  -3  -1   2      549.65      549.09      2.67 o
  -2  -1   2      102.04       99.98      0.72 o
  -1  -1   2       41.25       34.45      0.45 o
   0  -1   2      686.56      670.09      2.95 o
   1  -1   2      545.96      508.45      2.31 o
   2  -1   2      859.57      817.94      3.36 o
   3  -1   2      625.39      647.91      3.06 o
   4  -1   2      131.95      147.41      1.12 o
   5  -1   2      106.94      127.21      1.33 o
   6  -1   2       31.70       33.73      1.17 o
   7  -1   2       34.88       32.87      0.98 o
   8  -1   2      158.11      142.52      2.26 o
   9  -1   2        6.34        2.22      1.02 o
  10  -1   2        0.01       -0.47      0.91 o
 -10   0   2        9.66        9.94      1.10 o
  -9   0   2       69.69       71.39      2.01 o
  -8   0   2       10.10        9.56      0.60 o
  -7   0   2       93.89       96.40      1.25 o
  -6   0   2       42.15       42.51      0.76 o
  -5   0   2      157.79      177.90      1.29 o
  -4   0   2      457.68      433.77      2.22 o
  -3   0   2       28.60       27.93      0.43 o
  -2   0   2      454.04      440.28      2.17 o
  -1   0   2      186.38      171.04      1.03 o
   0   0   2     3088.94     2879.90     16.50 o
   1   0   2       17.50       14.29      0.37 o
   2   0   2      248.41      251.31      1.35 o
   3   0   2      180.79      190.96      1.22 o
   4   0   2      295.56      331.13      1.90 o
   5   0   2      397.34      440.12      2.65 o
   6   0   2        0.16       -0.30      0.32 o
   7   0   2        2.68        2.15      0.42 o
   8   0   2        7.69        3.78      0.93 o
   9   0   2        0.02       -0.10      0.86 o
 -10   1   2       11.20       10.47      1.13 o
  -9   1   2       46.54       41.79      1.60 o
  -8   1   2       10.35        5.50      0.56 o
  -7   1   2       20.96       19.78      0.71 o
  -6   1   2       83.15       89.43      1.20 o
  -5   1   2      173.96      157.13      1.28 o
  -4   1   2        2.12        0.69      0.23 o
  -3   1   2      742.67      724.33      3.32 o
  -2   1   2      143.51      128.47      0.90 o
  -1   1   2     2876.34     2726.96     16.12 o
   0   1   2     2115.71     2043.35      9.43 o
   1   1   2       20.29       24.32      0.47 o
   2   1   2      835.33      844.68      3.99 o
   3   1   2       34.40       38.51      0.50 o
   4   1   2      203.78      224.61      1.96 o
   5   1   2       35.24       27.29      0.49 o
   6   1   2        7.39        7.21      0.36 o
   7   1   2        2.10        2.82      0.42 o
   8   1   2        7.62        5.71      0.91 o
   9   1   2        7.71        5.74      0.98 o
 -11   2   2        9.76        9.67      1.38 o
 -10   2   2        2.98        1.82      0.91 o
  -9   2   2        0.97        0.37      0.69 o
  -8   2   2        1.03       -0.82      0.55 o
  -7   2   2       60.15       61.55      1.14 o
  -6   2   2      173.54      178.10      1.79 o
  -5   2   2        3.46        4.06      0.32 o
  -4   2   2       20.20        8.89      0.36 o
  -3   2   2      150.11      162.44      1.22 o
  -2   2   2     2953.53     2839.17     11.94 o
  -1   2   2     1520.08     1544.52      6.89 o
   0   2   2      849.27      822.14      3.86 o
   1   2   2     1173.62     1139.79      5.61 o
   2   2   2       29.97       34.11      0.54 o
   3   2   2      277.98      271.59      1.67 o
   4   2   2        6.03        8.52      0.28 o
   5   2   2       31.28       28.30      0.53 o
   6   2   2      118.38      110.77      1.06 o
   7   2   2        3.34        1.78      0.48 o
   8   2   2        0.97        1.16      0.67 o
   9   2   2       20.06       25.53      1.35 o
 -11   3   2        4.01        5.57      1.36 o
 -10   3   2        8.87       12.84      1.03 o
  -9   3   2       39.36       35.52      1.50 o
  -8   3   2        9.53       10.16      0.93 o
  -7   3   2       25.64       19.68      1.03 o
  -6   3   2      194.45      197.45      1.98 o
  -5   3   2      233.73      235.61      1.96 o
  -4   3   2        5.57        5.34      0.34 o
  -3   3   2     2813.22     3059.98     12.69 o
  -2   3   2     4663.38     4705.97     22.73 o
  -1   3   2       84.89       91.30      0.87 o
   0   3   2      173.46      189.98      1.22 o
   1   3   2      568.02      569.05      2.72 o
   2   3   2      414.33      459.30      3.17 o
   3   3   2       70.47       82.30      0.94 o
   4   3   2        0.48        0.01      0.25 o
   5   3   2       20.01       17.27      0.64 o
   6   3   2        5.74        3.15      0.53 o
   7   3   2       13.23       14.81      1.04 o
   8   3   2        0.59        0.69      0.72 o
 -10   4   2        1.60        1.45      0.82 o
  -9   4   2        7.60        7.01      0.96 o
  -8   4   2       33.80       27.27      1.34 o
  -7   4   2      878.42      888.56      6.38 o
  -6   4   2       68.57       68.88      1.41 o
  -5   4   2       59.61       54.69      1.16 o
  -4   4   2      537.07      548.72      3.13 o
  -3   4   2       22.98       19.98      0.73 o
  -2   4   2     1010.82     1061.12      5.12 o
  -1   4   2       11.57       10.56      0.36 o
   0   4   2        0.25        1.27      0.21 o
   1   4   2        3.37        2.53      0.19 o
   2   4   2       55.36       63.98      0.97 o
   3   4   2        9.40        8.68      0.53 o
   4   4   2       87.19       96.32      2.76 o
   5   4   2      470.11      478.45      6.40 o
   6   4   2      378.97      387.71      5.87 o
   7   4   2        7.03        8.56      1.35 o
   8   4   2        0.14       -0.30      1.31 o
 -10   5   2        6.67        5.78      1.04 o
  -9   5   2        0.65        0.11      0.84 o
  -8   5   2      124.33      132.77      2.47 o
  -7   5   2      647.85      634.29      5.11 o
  -6   5   2        0.36        0.18      0.54 o
  -5   5   2       14.23       16.03      0.76 o
  -4   5   2       21.38       20.92      0.84 o
  -3   5   2      866.84      955.07      5.86 o
  -2   5   2        3.20        1.36      0.29 o
  -1   5   2        0.23       -0.21      0.24 o
   0   5   2       21.36       23.15      0.50 o
   1   5   2       11.69       13.63      0.38 o
   2   5   2      242.85      255.05      1.48 o
   3   5   2       10.29        9.86      0.54 o
   4   5   2        3.00        0.44      1.01 o
   5   5   2      189.11      200.24      4.07 o
   6   5   2       45.10       43.65      2.39 o
   7   5   2        7.18        7.52      1.56 o
 -10   6   2        5.82        5.36      1.08 o
  -9   6   2       17.67       17.91      1.27 o
  -8   6   2       21.27       20.08      1.16 o
  -7   6   2        0.37       -0.30      0.62 o
  -6   6   2        0.41       -0.92      0.61 o
  -5   6   2        0.00       -0.90      0.60 o
  -4   6   2      215.00      221.16      2.91 o
  -3   6   2        4.98        6.61      0.55 o
  -2   6   2        9.86       10.33      0.55 o
  -1   6   2       31.58       33.87      0.76 o
   0   6   2      243.78      253.13      1.88 o
   1   6   2       87.67       87.53      0.85 o
   2   6   2       31.38       26.51      0.49 o
   3   6   2       20.35       19.59      1.28 o
   4   6   2       63.72       67.19      2.44 o
   5   6   2       37.91       39.69      3.38 o
   6   6   2        0.72       -0.60      0.88 o
   7   6   2        5.43        7.84      1.59 o
  -9   7   2       10.18       12.03      1.18 o
  -8   7   2      149.73      162.84      2.57 o
  -7   7   2       20.76       19.22      1.22 o
  -6   7   2        0.31       -1.03      0.69 o
  -5   7   2        2.83        1.46      0.84 o
  -4   7   2       10.86       12.26      0.92 o
  -3   7   2       10.84       11.37      0.71 o
  -2   7   2       55.30       52.86      1.10 o
  -1   7   2        0.01       -0.55      0.37 o
   0   7   2        0.71        0.78      0.35 o
   1   7   2       51.15       57.52      0.78 o
   2   7   2        8.03        8.64      0.44 o
   3   7   2       20.41       21.59      0.90 o
   4   7   2       69.41       77.25      2.82 o
   5   7   2       39.11       35.35      2.71 o
   6   7   2        5.13        5.09      1.11 o
  -9   8   2        7.95       10.46      1.35 o
  -8   8   2        0.37        0.62      1.05 o
  -7   8   2        7.71        5.00      1.08 o
  -6   8   2        9.18        9.66      1.14 o
  -5   8   2       22.20       18.52      1.32 o
  -4   8   2       32.79       37.09      1.58 o
  -3   8   2       66.27       69.75      1.57 o
  -2   8   2       33.50       30.32      0.99 o
  -1   8   2       11.12        9.39      0.64 o
   0   8   2       32.38       30.40      1.10 o
   1   8   2        0.40        0.49      0.37 o
   2   8   2        0.10        0.34      0.38 o
   3   8   2       36.88       38.57      1.94 o
   4   8   2        0.12        0.06      1.07 o
   5   8   2        0.89        1.21      1.60 o
  -8   9   2        4.51        6.21      1.39 o
  -7   9   2        1.35       -0.87      0.89 o
  -6   9   2        0.93       -1.34      0.89 o
  -5   9   2        6.57        5.43      1.11 o
  -4   9   2       42.64       49.92      1.85 o
  -3   9   2       84.95       88.35      2.20 o
  -2   9   2        0.38       -1.00      0.67 o
  -1   9   2       36.38       37.07      1.35 o
   0   9   2       23.01       20.37      1.33 o
   1   9   2       33.71       31.90      1.47 o
   2   9   2       18.98       18.61      1.48 o
   3   9   2        6.32        6.28      0.99 o
   4   9   2        3.97        5.06      1.34 o
  -7  10   2        0.66        1.09      1.16 o
  -6  10   2        1.08       -0.89      1.49 o
  -5  10   2       14.60       10.50      1.40 o
  -4  10   2       12.12       12.05      1.49 o
  -3  10   2        2.85       -0.15      0.95 o
  -2  10   2       18.38       18.48      1.75 o
  -1  10   2        0.01       -1.33      0.99 o
   0  10   2        7.82        5.73      1.45 o
   1  10   2        8.89       10.67      1.29 o
   2  10   2        0.14       -0.16      1.03 o
  -5  11   2        0.66       -1.15      1.25 o
  -4  11   2       10.83        7.43      2.29 o
  -3  11   2       14.69       15.48      1.70 o
  -2  11   2       33.58       42.35      4.37 o
  -1  11   2       35.00       43.20      4.13 o
   0  11   2        1.18       -0.09      1.95 o
  -2 -11   3        0.24       -1.52      1.01 o
  -1 -11   3        0.48       -1.71      1.14 o
   0 -11   3        0.99       -1.34      1.19 o
   1 -11   3        1.66       -1.88      1.25 o
   2 -11   3        8.70        5.84      4.11 o
   3 -11   3        0.44       -0.76      1.96 o
   4 -11   3        4.02        2.57      1.83 o
  -4 -10   3        3.48        2.87      0.90 o
  -3 -10   3        1.90        1.24      0.94 o
  -2 -10   3        4.52        1.16      0.98 o
  -1 -10   3       15.47       10.33      1.33 o
   0 -10   3        4.38        2.94      1.80 o
   1 -10   3        2.28        0.15      0.78 o
   2 -10   3        1.41       -1.33      0.88 o
   3 -10   3        1.55       -0.50      1.00 o
   4 -10   3       30.22       26.92      2.55 o
   5 -10   3        0.08       -1.53      1.02 o
   6 -10   3       24.29       26.51      1.75 o
  -5  -9   3        7.17        7.76      1.33 o
  -4  -9   3        1.11       -1.11      0.74 o
  -3  -9   3        8.96       11.17      1.16 o
  -2  -9   3        0.50       -0.64      0.85 o
  -1  -9   3       18.13       18.64      1.09 o
   0  -9   3        0.70       -1.00      0.67 o
   1  -9   3       41.24       40.59      1.92 o
   2  -9   3       28.85       32.11      1.71 o
   3  -9   3        2.27        0.45      0.78 o
   4  -9   3       63.57       69.56      2.09 o
   5  -9   3       19.90       22.41      1.44 o
   6  -9   3        0.15       -1.33      1.04 o
   7  -9   3        9.72        6.14      1.86 o
  -6  -8   3        0.20        0.20      0.90 o
  -5  -8   3        0.11       -0.45      0.56 o
  -4  -8   3       11.14        6.20      0.88 o
  -3  -8   3       22.63       22.45      1.38 o
  -2  -8   3       11.24        8.37      0.61 o
  -1  -8   3        0.34       -0.66      0.44 o
   0  -8   3        4.12        3.99      0.57 o
   1  -8   3       34.52       28.78      1.40 o
   2  -8   3       66.33       70.09      1.72 o
   3  -8   3       16.50       16.11      0.94 o
   4  -8   3       18.44       18.89      1.05 o
   5  -8   3      220.65      243.70      3.18 o
   6  -8   3       12.21        7.45      1.08 o
   7  -8   3        9.32       11.32      1.18 o
   8  -8   3       25.34       27.23      1.86 o
  -7  -7   3       12.25       14.16      1.32 o
  -6  -7   3       19.84       22.67      1.19 o
  -5  -7   3       15.53       13.27      0.81 o
  -4  -7   3        0.02       -0.42      0.28 o
  -3  -7   3       26.91       21.86      0.67 o
  -2  -7   3       12.80       12.41      0.61 o
  -1  -7   3        6.01        4.76      0.46 o
   0  -7   3        0.99       -0.01      0.40 o
   1  -7   3       10.87       10.03      0.62 o
   2  -7   3        0.00       -0.66      0.44 o
   3  -7   3       22.91       21.88      0.97 o
   4  -7   3       50.33       50.34      1.27 o
   5  -7   3        5.78        9.81      0.71 o
   6  -7   3       63.95       64.33      1.84 o
   7  -7   3        1.64        0.46      0.83 o
   8  -7   3        0.45        0.22      0.86 o
  -8  -6   3        3.05        2.39      1.01 o
  -7  -6   3        4.97        6.26      0.88 o
  -6  -6   3        3.32        1.66      0.53 o
  -5  -6   3        0.71        0.33      0.38 o
  -4  -6   3       73.28       73.13      0.91 o
  -3  -6   3        2.62        0.30      0.22 o
  -2  -6   3        1.41       -0.45      0.31 o
  -1  -6   3       21.76       23.20      0.68 o
   0  -6   3       15.07       16.65      0.64 o
   1  -6   3       32.60       31.75      0.82 o
   2  -6   3       53.73       54.09      0.94 o
   3  -6   3       20.48       19.41      0.77 o
   4  -6   3       69.53       71.90      1.27 o
   5  -6   3       90.52       92.61      1.88 o
   6  -6   3        0.96       -0.96      0.64 o
   7  -6   3        0.55       -0.39      0.71 o
   8  -6   3        6.27        5.63      0.99 o
   9  -6   3        2.18        1.95      0.96 o
  -9  -5   3        3.84        3.57      1.01 o
  -8  -5   3        7.60        5.15      0.59 o
  -7  -5   3        0.01       -0.71      0.47 o
  -6  -5   3        1.11       -0.14      0.39 o
  -5  -5   3       22.67       19.25      0.49 o
  -4  -5   3       19.99       17.95      0.55 o
  -3  -5   3       28.56       23.64      0.68 o
  -2  -5   3      472.46      462.57      2.48 o
  -1  -5   3      233.71      251.26      1.62 o
   0  -5   3      112.54      125.60      1.14 o
   1  -5   3      121.18      125.44      1.23 o
   2  -5   3        4.95        1.86      0.32 o
   3  -5   3        1.63        2.45      0.37 o
   4  -5   3        3.01        4.81      0.65 o
   5  -5   3      309.01      310.65      3.09 o
   6  -5   3       63.48       51.78      1.32 o
   7  -5   3        2.28        0.82      0.78 o
   8  -5   3        1.58       -0.47      0.81 o
   9  -5   3        0.06       -1.06      0.74 o
  -9  -4   3        0.88        0.71      0.59 o
  -8  -4   3        0.46       -0.42      0.51 o
  -7  -4   3       34.01       32.62      0.96 o
  -6  -4   3        1.04       -0.35      0.34 o
  -5  -4   3      201.14      202.05      1.47 o
  -4  -4   3      239.29      250.98      1.68 o
  -3  -4   3        1.21        1.77      0.26 o
  -2  -4   3      494.23      560.01      2.81 o
  -1  -4   3      302.12      307.83      1.83 o
   0  -4   3     1415.98     1359.78      5.74 o
   1  -4   3        3.06        2.16      0.28 o
   2  -4   3        1.61        3.33      0.32 o
   3  -4   3       14.60       15.74      0.57 o
   4  -4   3       43.57       46.68      1.03 o
   5  -4   3      269.66      280.60      2.71 o
   6  -4   3       12.95       14.90      1.61 o
   7  -4   3       17.57       11.36      1.03 o
   8  -4   3       63.95       63.05      1.84 o
   9  -4   3        0.01       -0.70      1.03 o
 -10  -3   3       10.43       12.15      1.22 o
  -9  -3   3        0.64       -0.93      0.62 o
  -8  -3   3        1.90        1.25      0.62 o
  -7  -3   3       94.36       93.69      1.32 o
  -6  -3   3       21.12       20.36      0.55 o
  -5  -3   3       38.80       44.02      0.68 o
  -4  -3   3      144.16      142.49      1.08 o
  -3  -3   3      176.34      194.67      1.28 o
  -2  -3   3      740.68      781.64      3.72 o
  -1  -3   3     3220.16     3262.46     14.03 o
   0  -3   3     1887.99     1896.48      7.92 o
   1  -3   3      115.45      119.59      0.98 o
   2  -3   3       62.60       65.55      0.76 o
   3  -3   3       91.23      105.52      1.05 o
   4  -3   3      152.08      161.93      1.60 o
   5  -3   3       32.39       23.71      0.90 o
   6  -3   3        6.88        3.61      0.60 o
   7  -3   3       20.21       15.24      0.93 o
   8  -3   3       25.02       22.17      1.24 o
   9  -3   3        1.29        1.56      1.09 o
 -10  -2   3       14.48       12.41      1.05 o
  -9  -2   3        0.00       -0.90      0.61 o
  -8  -2   3       97.19      100.19      1.93 o
  -7  -2   3       17.66       20.94      0.66 o
  -6  -2   3      240.86      247.03      1.83 o
  -5  -2   3      712.47      743.64      3.57 o
  -4  -2   3       12.92       18.07      0.42 o
  -3  -2   3      546.40      541.33      4.44 o
  -2  -2   3      533.16      499.79      2.74 o
  -1  -2   3       61.25       58.15      0.87 o
   0  -2   3      373.90      367.68      1.96 o
   1  -2   3      700.86      701.13      3.30 o
   2  -2   3       61.07       69.92      0.74 o
   3  -2   3      435.50      423.30      2.33 o
   4  -2   3        1.16        0.21      0.29 o
   5  -2   3       10.62        9.16      0.57 o
   6  -2   3       31.90       29.37      0.94 o
   7  -2   3       99.65       93.00      1.59 o
   8  -2   3       77.86       67.38      1.77 o
   9  -2   3        0.47        0.91      0.96 o
 -10  -1   3       17.26       16.95      1.28 o
  -9  -1   3        0.47       -0.97      0.65 o
  -8  -1   3       54.52       53.57      1.37 o
  -7  -1   3       15.93       13.89      0.57 o
  -6  -1   3      143.78      152.56      1.35 o
  -5  -1   3      169.62      172.29      1.26 o
  -4  -1   3       13.32       13.73      0.38 o
  -3  -1   3      335.59      368.51      2.01 o
  -2  -1   3        9.65       12.72      0.31 o
  -1  -1   3     1435.61     1359.35      7.47 o
   0  -1   3      302.57      281.72      1.68 o
   1  -1   3       13.68       10.77      0.31 o
   2  -1   3      114.68       95.80      0.82 o
   3  -1   3      341.53      340.65      1.84 o
   4  -1   3        4.48        8.68      0.40 o
   5  -1   3       10.37       10.52      0.54 o
   6  -1   3        1.06        0.77      0.44 o
   7  -1   3        4.49        3.29      0.62 o
   8  -1   3       31.02       33.21      1.99 o
   9  -1   3        0.25       -1.09      0.93 o
 -10   0   3        2.36        1.67      0.90 o
  -9   0   3       13.89       12.54      0.87 o
  -8   0   3       20.06       18.97      0.75 o
  -7   0   3       10.68        8.76      0.51 o
  -6   0   3       21.82       20.39      0.61 o
  -5   0   3       20.01       13.45      0.42 o
  -4   0   3       48.26       45.21      0.61 o
  -3   0   3      113.65      106.11      0.89 o
  -2   0   3      839.35      846.13      3.98 o
  -1   0   3      155.92      147.04      1.03 o
   0   0   3       48.03       54.58      1.12 o
   1   0   3      319.19      316.86      1.80 o
   2   0   3        3.64        4.19      0.26 o
   3   0   3      552.17      583.44      2.83 o
   4   0   3       22.55       20.56      0.49 o
   5   0   3       86.24       85.08      1.03 o
   6   0   3        2.75        1.77      0.41 o
   7   0   3        5.89        3.08      0.57 o
   8   0   3        0.70        1.12      0.86 o
   9   0   3       25.31       25.39      2.10 o
 -11   1   3       16.07       18.04      1.45 o
 -10   1   3        0.41       -0.68      0.89 o
  -9   1   3       11.28        9.57      0.88 o
  -8   1   3       17.72       16.10      0.79 o
  -7   1   3      133.95      138.61      1.64 o
  -6   1   3       19.80       20.55      0.68 o
  -5   1   3        0.09        0.23      0.25 o
  -4   1   3       24.81       16.67      0.46 o
  -3   1   3      252.32      254.19      1.59 o
  -2   1   3      678.18      644.67      3.09 o
  -1   1   3      929.12      840.17      3.84 o
   0   1   3       53.38       43.72      0.54 o
   1   1   3      323.64      335.25      1.78 o
   2   1   3      297.99      287.75      1.67 o
   3   1   3      338.45      373.64      2.02 o
   4   1   3       71.10       60.76      0.71 o
   5   1   3        7.18        7.12      0.34 o
   6   1   3       61.53       55.24      0.89 o
   7   1   3        3.42        4.81      0.80 o
   8   1   3        1.33       -0.90      0.72 o
   9   1   3        0.09        0.04      0.80 o
 -11   2   3        0.30       -0.13      1.00 o
 -10   2   3       11.45        9.60      1.05 o
  -9   2   3        9.76        8.17      0.95 o
  -8   2   3        0.06       -0.78      0.52 o
  -7   2   3       48.81       50.12      1.11 o
  -6   2   3       11.18       11.30      0.56 o
  -5   2   3        9.86        9.11      0.46 o
  -4   2   3      103.71      106.34      1.06 o
  -3   2   3      461.00      525.75      2.93 o
  -2   2   3      981.58     1085.25      5.18 o
  -1   2   3        5.51       10.54      0.62 o
   0   2   3       80.77       85.02      0.74 o
   1   2   3       94.74      106.01      0.85 o
   2   2   3      118.13      131.67      0.93 o
   3   2   3       60.52       65.57      1.04 o
   4   2   3       50.88       46.59      0.67 o
   5   2   3        2.05        1.48      0.25 o
   6   2   3       27.73       29.69      0.70 o
   7   2   3        7.81        9.41      0.77 o
   8   2   3        0.03       -0.44      0.67 o
 -11   3   3       16.94       21.39      1.57 o
 -10   3   3        1.60        0.72      0.75 o
  -9   3   3        0.44       -1.10      0.73 o
  -8   3   3      147.14      147.65      2.43 o
  -7   3   3      371.74      360.41      3.27 o
  -6   3   3       35.53       31.48      0.92 o
  -5   3   3      223.51      205.08      1.93 o
  -4   3   3       77.47       89.08      1.03 o
  -3   3   3      122.78      116.16      1.13 o
  -2   3   3       74.11       85.76      1.05 o
  -1   3   3      123.74      139.65      1.14 o
   0   3   3       16.57       15.16      0.36 o
   1   3   3      210.93      227.53      1.62 o
   2   3   3        0.68        2.11      0.17 o
   3   3   3      157.75      154.88      1.20 o
   4   3   3        1.87        2.03      0.19 o
   5   3   3      535.52      519.01      5.47 o
   6   3   3      220.74      233.76      4.05 o
   7   3   3       26.67       27.14      1.28 o
   8   3   3        0.30        0.34      0.73 o
 -11   4   3        2.63        2.66      1.31 o
 -10   4   3        0.01       -1.22      0.81 o
  -9   4   3       17.47       15.10      1.13 o
  -8   4   3      299.33      293.90      3.28 o
  -7   4   3      127.25      127.79      1.97 o
  -6   4   3        0.81       -0.10      0.51 o
  -5   4   3       13.42       13.34      0.80 o
  -4   4   3       49.64       52.43      1.05 o
  -3   4   3     1093.16     1218.64      5.89 o
  -2   4   3        0.02       -0.33      0.22 o
  -1   4   3      231.35      219.89      1.49 o
   0   4   3        0.01       -0.26      0.17 o
   1   4   3      222.27      245.15      1.49 o
   2   4   3      129.00      144.09      1.00 o
   3   4   3        9.26        8.66      0.42 o
   4   4   3       25.18       22.21      0.59 o
   5   4   3      208.39      193.60      4.37 o
   6   4   3       41.14       39.70      0.98 o
   7   4   3        2.24        2.23      1.20 o
   8   4   3        0.34        0.45      1.36 o
 -10   5   3        5.66        6.74      1.05 o
  -9   5   3       87.36       90.89      2.24 o
  -8   5   3        8.50        8.46      0.88 o
  -7   5   3       90.66       96.18      2.03 o
  -6   5   3        0.94        0.15      0.60 o
  -5   5   3       18.48       20.42      0.93 o
  -4   5   3      126.13      119.76      1.61 o
  -3   5   3       63.80       70.15      1.17 o
  -2   5   3        6.77        6.47      0.43 o
  -1   5   3       60.89       60.50      0.79 o
   0   5   3      229.40      248.45      1.56 o
   1   5   3      182.17      203.60      1.35 o
   2   5   3       10.15       10.88      0.35 o
   3   5   3       13.10       12.54      0.56 o
   4   5   3       13.43       12.71      1.45 o
   5   5   3       83.18       83.25      2.72 o
   6   5   3       11.03       10.24      1.48 o
   7   5   3       13.90       14.73      1.65 o
 -10   6   3        2.57        1.89      1.11 o
  -9   6   3       10.45        9.98      1.24 o
  -8   6   3       37.53       28.17      1.43 o
  -7   6   3       15.16       13.48      1.10 o
  -6   6   3        2.90        2.06      0.75 o
  -5   6   3      135.05      149.74      2.41 o
  -4   6   3       48.37       55.86      1.45 o
  -3   6   3       26.20       26.91      0.88 o
  -2   6   3        9.83       10.86      0.53 o
  -1   6   3        0.11       -0.39      0.31 o
   0   6   3      131.27      138.18      1.27 o
   1   6   3       42.83       38.80      0.57 o
   2   6   3       24.52       23.71      0.48 o
   3   6   3       17.54       17.37      0.97 o
   4   6   3       37.59       37.84      2.06 o
   5   6   3       30.31       29.39      1.79 o
   6   6   3        2.00        1.54      1.11 o
 -10   7   3       19.71       24.38      1.76 o
  -9   7   3        2.23        1.40      0.94 o
  -8   7   3        7.75        7.79      1.03 o
  -7   7   3        0.45       -0.77      0.75 o
  -6   7   3       14.33        9.92      1.10 o
  -5   7   3        6.40        6.97      0.86 o
  -4   7   3        7.59        6.12      0.78 o
  -3   7   3        7.87        6.09      0.57 o
  -2   7   3        0.04       -0.53      0.35 o
  -1   7   3       17.90       18.02      0.68 o
   0   7   3        2.13        1.32      0.31 o
   1   7   3       32.54       33.71      0.74 o
   2   7   3        0.03       -0.44      0.29 o
   3   7   3        2.59        2.24      0.49 o
   4   7   3        0.42       -1.33      0.99 o
   5   7   3        9.20        7.90      1.43 o
  -9   8   3        0.14       -0.50      1.05 o
  -8   8   3       19.48       22.07      1.57 o
  -7   8   3        0.02       -1.37      0.91 o
  -6   8   3        0.02       -1.25      0.83 o
  -5   8   3       66.36       66.09      2.07 o
  -4   8   3        0.02       -0.78      0.62 o
  -3   8   3      103.50      102.11      1.74 o
  -2   8   3        0.20       -0.71      0.48 o
  -1   8   3      151.36      156.85      1.79 o
   0   8   3       31.83       32.00      1.06 o
   1   8   3       28.84       31.59      1.52 o
   2   8   3       28.21       25.07      0.98 o
   3   8   3       50.76       51.81      1.41 o
   4   8   3        2.87        2.20      1.15 o
  -8   9   3        0.99       -0.03      1.11 o
  -7   9   3        8.36       10.20      1.48 o
  -6   9   3        0.14       -1.36      0.90 o
  -5   9   3       10.46       11.35      1.25 o
  -4   9   3       77.26       79.64      3.71 o
  -3   9   3        1.92        1.70      0.88 o
  -2   9   3       22.11       17.70      1.08 o
  -1   9   3       37.50       41.58      1.95 o
   0   9   3        6.77        4.57      0.92 o
   1   9   3       69.03       75.82      1.94 o
   2   9   3        1.67        1.25      0.66 o
   3   9   3       71.25       88.26      4.03 o
  -7  10   3       15.03       13.86      1.48 o
  -6  10   3       12.15        6.85      1.34 o
  -5  10   3        4.44        3.58      1.31 o
  -4  10   3        0.72       -0.84      1.03 o
  -3  10   3        0.86        0.57      1.12 o
  -2  10   3      119.28      139.82      5.22 o
  -1  10   3       41.71       46.57      3.57 o
   0  10   3       15.14       15.64      1.32 o
   1  10   3        0.39       -0.13      1.13 o
  -4  11   3        1.75        1.25      1.31 o
  -3  11   3       38.21       50.23      5.02 o
  -2  11   3       83.90       99.59      3.08 o
  -1  11   3        1.30        0.97      2.43 o
  -1 -11   4        3.26       -0.04      1.31 o
   0 -11   4        4.33        0.76      1.27 o
   1 -11   4        0.38       -0.56      1.28 o
   2 -11   4       22.29       22.99      2.01 o
   3 -11   4       16.94       19.11      1.94 o
   4 -11   4       17.00       20.24      2.21 o
  -4 -10   4        1.77       -0.30      0.95 o
  -3 -10   4        0.54        0.04      1.00 o
  -2 -10   4        0.00       -1.41      0.99 o
  -1 -10   4        8.77        5.60      1.31 o
   0 -10   4        1.94       -0.17      1.08 o
   1 -10   4       14.03       14.58      1.34 o
   2 -10   4        1.80        0.74      0.98 o
   3 -10   4        1.30        0.78      1.39 o
   4 -10   4       28.12       29.15      1.71 o
   5 -10   4        2.04        0.18      1.12 o
   6 -10   4        9.95       10.65      1.44 o
  -5  -9   4        1.77        0.88      0.82 o
  -4  -9   4        2.65        2.80      0.94 o
  -3  -9   4        2.91        1.14      0.94 o
  -2  -9   4       20.33       15.83      1.39 o
  -1  -9   4       32.36       32.37      1.33 o
   0  -9   4        0.05       -1.03      0.69 o
   1  -9   4       25.27       21.32      1.39 o
   2  -9   4       41.01       44.33      2.01 o
   3  -9   4       83.87       91.67      2.31 o
   4  -9   4       86.61       97.12      3.52 o
   5  -9   4        0.66        0.98      1.02 o
   6  -9   4        4.12        2.33      1.40 o
   7  -9   4       21.54       23.67      1.73 o
  -6  -8   4        3.04        1.86      0.84 o
  -5  -8   4        2.19        0.19      0.76 o
  -4  -8   4        1.08        0.38      0.80 o
  -3  -8   4        0.00       -0.84      0.73 o
  -2  -8   4       40.04       44.96      1.14 o
  -1  -8   4        2.86        2.54      0.52 o
   0  -8   4       63.19       59.38      1.32 o
   1  -8   4        0.45       -1.00      0.67 o
   2  -8   4        1.95        1.09      0.58 o
   3  -8   4      118.37      127.03      1.92 o
   4  -8   4        5.80        6.99      0.88 o
   5  -8   4       95.73      100.48      2.19 o
   6  -8   4        3.75        2.26      1.04 o
   7  -8   4        1.56        0.46      0.88 o
  -7  -7   4        0.50        0.79      0.92 o
  -6  -7   4        0.58       -0.89      0.59 o
  -5  -7   4        9.53        7.22      0.73 o
  -4  -7   4        8.84        7.04      0.56 o
  -3  -7   4        1.24       -0.20      0.36 o
  -2  -7   4       14.38       11.18      0.57 o
  -1  -7   4       20.48       19.87      0.73 o
   0  -7   4      220.67      248.03      2.28 o
   1  -7   4       14.95       13.10      0.69 o
   2  -7   4        1.93        0.40      0.50 o
   3  -7   4       17.57       18.02      0.93 o
   4  -7   4       24.18       23.25      1.13 o
   5  -7   4        7.53        7.20      0.89 o
   6  -7   4       16.89       16.33      1.17 o
   7  -7   4        3.44        1.31      0.93 o
   8  -7   4        2.33        1.28      0.98 o
  -8  -6   4        2.61        2.56      1.04 o
  -7  -6   4        2.85        2.34      0.68 o
  -6  -6   4       14.19       11.20      0.78 o
  -5  -6   4       10.36        8.23      0.46 o
  -4  -6   4        0.03       -0.49      0.33 o
  -3  -6   4        0.48        0.07      0.33 o
  -2  -6   4        5.92        6.02      0.44 o
  -1  -6   4       39.76       41.33      0.83 o
   0  -6   4       53.66       48.88      0.99 o
   1  -6   4       14.21       12.33      0.58 o
   2  -6   4        5.30        4.27      0.61 o
   3  -6   4        0.93        0.27      0.57 o
   4  -6   4      339.53      358.50      3.49 o
   5  -6   4        0.03       -1.00      0.67 o
   6  -6   4        5.83        6.00      0.90 o
   7  -6   4       13.93       10.59      1.06 o
   8  -6   4        0.05       -1.18      0.79 o
  -9  -5   4        5.32        7.12      1.25 o
  -8  -5   4        4.94        7.32      0.84 o
  -7  -5   4       11.57        8.13      0.74 o
  -6  -5   4        2.08        2.15      0.46 o
  -5  -5   4      182.96      189.04      1.71 o
  -4  -5   4       62.13       60.13      0.92 o
  -3  -5   4       12.29       12.43      0.55 o
  -2  -5   4       21.18       21.51      0.63 o
  -1  -5   4      526.20      555.49      3.50 o
   0  -5   4     1568.80     1511.90      7.63 o
   1  -5   4        4.16        2.65      0.42 o
   2  -5   4        2.25        1.46      0.38 o
   3  -5   4       42.30       40.78      1.07 o
   4  -5   4      146.71      151.95      2.01 o
   5  -5   4        0.60        0.75      0.60 o
   6  -5   4        1.46        0.32      0.63 o
   7  -5   4      115.28      125.07      2.46 o
   8  -5   4       34.92       30.65      1.54 o
   9  -5   4        7.93        6.21      1.39 o
  -9  -4   4        6.72        5.13      0.90 o
  -8  -4   4        4.79        3.28      0.77 o
  -7  -4   4        9.00        8.58      0.77 o
  -6  -4   4       54.05       47.82      0.85 o
  -5  -4   4       64.58       62.45      1.00 o
  -4  -4   4       17.44       13.95      0.57 o
  -3  -4   4      270.08      292.14      1.74 o
  -2  -4   4      152.62      162.32      1.25 o
  -1  -4   4     2447.68     2496.18     10.85 o
   0  -4   4        0.85        3.74      0.31 o
   1  -4   4      228.52      227.00      1.60 o
   2  -4   4      262.39      263.51      1.81 o
   3  -4   4      173.57      171.62      1.71 o
   4  -4   4       48.50       52.65      1.19 o
   5  -4   4       71.46       76.71      1.48 o
   6  -4   4        3.90        3.91      0.84 o
   7  -4   4       48.29       54.28      1.76 o
   8  -4   4       20.66       16.03      1.18 o
   9  -4   4        3.92        3.60      1.26 o
 -10  -3   4       14.25       14.18      1.22 o
  -9  -3   4        2.65        3.26      0.73 o
  -8  -3   4        2.23        1.19      0.68 o
  -7  -3   4       12.59       11.15      0.61 o
  -6  -3   4      125.35      131.75      1.36 o
  -5  -3   4      316.28      331.59      2.28 o
  -4  -3   4      107.78      118.95      1.04 o
  -3  -3   4       87.52      108.55      1.03 o
  -2  -3   4      159.07      188.04      1.39 o
  -1  -3   4      128.70      128.57      1.02 o
   0  -3   4       11.37       11.87      0.37 o
   1  -3   4       65.07       70.94      0.78 o
   2  -3   4       31.59       31.47      0.62 o
   3  -3   4      185.66      198.65      1.73 o
   4  -3   4       27.16       28.15      0.80 o
   5  -3   4        5.58        6.75      0.60 o
   6  -3   4       91.63       91.63      2.25 o
   7  -3   4       12.28        7.91      0.91 o
   8  -3   4       78.28       79.45      2.39 o
   9  -3   4        1.86        2.83      1.21 o
 -10  -2   4        0.12       -0.63      0.76 o
  -9  -2   4        0.80        0.63      0.69 o
  -8  -2   4        0.04       -0.47      0.49 o
  -7  -2   4       12.27        8.76      0.51 o
  -6  -2   4        7.96        8.86      0.47 o
  -5  -2   4        7.88        7.52      0.38 o
  -4  -2   4      191.48      182.86      1.41 o
  -3  -2   4      212.75      219.29      1.54 o
  -2  -2   4      397.30      433.17      2.54 o
  -1  -2   4      142.04      132.62      1.08 o
   0  -2   4      915.84      918.04      4.25 o
   1  -2   4       55.70       60.97      0.74 o
   2  -2   4      346.98      354.05      1.98 o
   3  -2   4       72.23       58.92      0.68 o
   4  -2   4       15.54       15.66      0.63 o
   5  -2   4       93.73       92.02      1.40 o
   6  -2   4       19.90       18.61      0.84 o
   7  -2   4       45.34       40.82      1.46 o
   8  -2   4        0.63       -1.22      0.85 o
   9  -2   4        0.48       -0.14      0.96 o
 -10  -1   4        6.33        6.28      1.01 o
  -9  -1   4       18.89       18.42      1.13 o
  -8  -1   4       11.64        8.67      0.59 o
  -7  -1   4        3.12        1.82      0.37 o
  -6  -1   4        0.04       -0.42      0.28 o
  -5  -1   4        6.86        6.47      0.35 o
  -4  -1   4      117.08      107.27      0.95 o
  -3  -1   4      379.35      374.94      2.23 o
  -2  -1   4      607.15      617.01      3.24 o
  -1  -1   4       29.32       23.78      0.52 o
   0  -1   4        1.16        3.35      0.25 o
   1  -1   4        0.05        0.28      0.24 o
   2  -1   4      114.57      121.66      1.03 o
   3  -1   4      565.15      570.23      2.83 o
   4  -1   4       43.43       40.33      0.73 o
   5  -1   4        1.52        1.33      0.40 o
   6  -1   4       36.72       40.68      0.97 o
   7  -1   4       20.04       21.29      1.09 o
   8  -1   4       35.51       37.29      1.89 o
   9  -1   4       23.95       29.65      1.77 o
 -11   0   4        1.41        1.24      1.00 o
 -10   0   4        5.84        4.30      0.95 o
  -9   0   4        0.59       -1.27      0.84 o
  -8   0   4      104.16      105.10      1.51 o
  -7   0   4      152.01      149.13      1.60 o
  -6   0   4       23.16       21.68      0.67 o
  -5   0   4        5.81        2.72      0.31 o
  -4   0   4       20.99       28.44      0.57 o
  -3   0   4       35.64       35.54      0.59 o
  -2   0   4      299.69      286.67      1.81 o
  -1   0   4        7.06        4.14      0.26 o
   0   0   4        0.84        0.40      0.32 o
   1   0   4      281.31      279.00      1.81 o
   2   0   4      218.27      239.32      1.51 o
   3   0   4       78.96       70.93      0.77 o
   4   0   4       20.61       28.03      0.61 o
   5   0   4      260.72      254.47      1.98 o
   6   0   4      298.65      320.59      2.71 o
   7   0   4        8.38       14.01      1.17 o
   8   0   4        2.51        0.99      1.05 o
   9   0   4        0.05       -0.69      0.92 o
 -11   1   4        1.40        1.82      1.12 o
 -10   1   4       48.76       53.97      2.04 o
  -9   1   4       32.59       28.84      1.22 o
  -8   1   4       11.42       11.69      0.79 o
  -7   1   4       11.46       12.97      0.68 o
  -6   1   4        8.48        7.33      0.48 o
  -5   1   4        6.63        6.59      0.44 o
  -4   1   4      201.69      216.04      1.64 o
  -3   1   4     2413.72     2497.59     10.95 o
  -2   1   4      129.71      136.13      1.12 o
  -1   1   4      112.08      112.69      0.93 o
   0   1   4      175.96      195.97      1.30 o
   1   1   4        0.47        0.45      0.18 o
   2   1   4      199.05      214.91      1.46 o
   3   1   4       17.81       14.00      0.39 o
   4   1   4        0.36        0.40      0.15 o
   5   1   4       90.57       85.40      1.06 o
   6   1   4      393.14      387.77      2.65 o
   7   1   4       12.72       14.09      1.04 o
   8   1   4       13.92       11.22      1.12 o
 -11   2   4       21.54       26.62      1.66 o
 -10   2   4       31.63       34.18      1.39 o
  -9   2   4       54.12       55.87      1.73 o
  -8   2   4      362.55      365.61      4.32 o
  -7   2   4      451.50      449.56      3.51 o
  -6   2   4       22.88       24.75      0.84 o
  -5   2   4        0.12       -0.10      0.33 o
  -4   2   4       67.12       75.35      0.94 o
  -3   2   4       90.51       97.27      1.11 o
  -2   2   4       56.46       62.30      0.76 o
  -1   2   4        0.32        0.77      0.26 o
   0   2   4      480.03      497.17      2.51 o
   1   2   4      388.57      403.16      2.09 o
   2   2   4      433.40      445.43      2.42 o
   3   2   4       33.33       44.48      0.57 o
   4   2   4        7.79        8.39      0.31 o
   5   2   4      483.64      485.21      3.05 o
   6   2   4      308.72      316.86      2.92 o
   7   2   4       30.52       37.07      1.39 o
   8   2   4        0.00        1.01      0.69 o
 -11   3   4        4.61        2.33      1.07 o
 -10   3   4       10.73        7.97      1.03 o
  -9   3   4       39.54       40.20      1.59 o
  -8   3   4      354.07      356.12      3.46 o
  -7   3   4       47.94       47.42      1.35 o
  -6   3   4       18.02       13.20      0.80 o
  -5   3   4      286.65      293.18      2.65 o
  -4   3   4      408.19      447.82      2.76 o
  -3   3   4      139.89      160.57      1.40 o
  -2   3   4        8.20        8.30      0.40 o
  -1   3   4        1.86        2.67      0.28 o
   0   3   4      338.67      356.57      2.03 o
   1   3   4      115.97      135.04      1.13 o
   2   3   4      230.39      220.20      1.39 o
   3   3   4        2.43        2.33      0.23 o
   4   3   4       92.80       84.83      0.78 o
   5   3   4       15.71       17.41      0.57 o
   6   3   4        0.28        0.60      0.37 o
   7   3   4        1.15        1.71      0.69 o
   8   3   4        0.00       -1.04      1.65 o
 -11   4   4        0.98       -1.34      1.13 o
 -10   4   4        5.20        4.63      1.08 o
  -9   4   4        0.60       -0.69      0.80 o
  -8   4   4       45.46       46.78      1.67 o
  -7   4   4      132.16      137.34      2.20 o
  -6   4   4        0.42        0.07      0.52 o
  -5   4   4        9.40       15.35      0.89 o
  -4   4   4      137.64      136.13      1.59 o
  -3   4   4       38.05       34.29      0.82 o
  -2   4   4      212.31      223.26      1.74 o
  -1   4   4       57.29       59.06      0.74 o
   0   4   4      283.46      313.40      1.81 o
   1   4   4      328.68      358.46      2.22 o
   2   4   4       34.84       33.00      0.54 o
   3   4   4       40.03       39.06      0.63 o
   4   4   4      180.24      173.19      3.51 o
   5   4   4      142.51      142.27      3.38 o
   6   4   4       78.79       88.51      1.84 o
   7   4   4        8.96        7.97      1.47 o
 -10   5   4        0.14       -0.87      0.99 o
  -9   5   4        0.30       -0.61      0.81 o
  -8   5   4        0.98        0.75      0.84 o
  -7   5   4       25.20       26.44      1.68 o
  -6   5   4       56.61       53.19      1.59 o
  -5   5   4      230.12      234.64      2.90 o
  -4   5   4      155.37      171.23      1.96 o
  -3   5   4      309.67      345.33      2.81 o
  -2   5   4       43.37       42.79      0.91 o
  -1   5   4       88.16       91.22      1.03 o
   0   5   4      100.28      103.83      1.01 o
   1   5   4       23.56       22.13      0.52 o
   2   5   4        0.56       -0.09      0.20 o
   3   5   4       56.31       54.44      1.07 o
   4   5   4       14.05       11.28      0.81 o
   5   5   4       23.64       20.12      1.61 o
   6   5   4        2.17        1.72      1.08 o
 -10   6   4       19.18       17.75      1.48 o
  -9   6   4       36.58       34.19      1.79 o
  -8   6   4       22.81       19.97      1.41 o
  -7   6   4       19.56       20.89      1.22 o
  -6   6   4      104.26      108.30      3.33 o
  -5   6   4       46.46       47.31      1.60 o
  -4   6   4      255.77      271.37      3.11 o
  -3   6   4        0.19        0.36      0.36 o
  -2   6   4       13.60       11.10      0.61 o
  -1   6   4       24.88       28.45      1.03 o
   0   6   4        4.02        3.54      0.35 o
   1   6   4       58.71       59.43      0.85 o
   2   6   4        1.87        0.88      0.21 o
   3   6   4       22.57       19.78      0.95 o
   4   6   4        3.19        2.71      1.28 o
   5   6   4        5.63        5.41      1.25 o
   6   6   4        1.93        2.74      1.18 o
  -9   7   4        8.02        8.02      1.25 o
  -8   7   4        0.01       -0.93      0.83 o
  -7   7   4       28.16       22.81      1.43 o
  -6   7   4       26.27       28.13      1.48 o
  -5   7   4        0.90       -0.18      0.69 o
  -4   7   4       16.38       13.53      0.96 o
  -3   7   4       21.34       19.57      0.79 o
  -2   7   4      231.24      246.86      2.37 o
  -1   7   4      421.53      422.37      3.07 o
   0   7   4        0.03       -0.17      0.22 o
   1   7   4        1.46        0.89      0.21 o
   2   7   4        9.14        7.07      0.47 o
   3   7   4       82.30       81.63      1.67 o
   4   7   4       10.10        5.49      1.28 o
   5   7   4        0.01        0.26      1.13 o
  -9   8   4       29.76       37.08      2.11 o
  -8   8   4       15.27       16.56      1.93 o
  -7   8   4       23.20       27.13      1.65 o
  -6   8   4        2.09        2.29      0.88 o
  -5   8   4      227.02      235.24      3.87 o
  -4   8   4       22.84       25.00      1.35 o
  -3   8   4       32.12       29.04      1.17 o
  -2   8   4      237.24      241.18      2.67 o
  -1   8   4       56.09       57.52      2.00 o
   0   8   4       56.96       59.40      2.55 o
   1   8   4       57.12       55.44      1.57 o
   2   8   4        9.61        9.75      0.91 o
   3   8   4       62.42       70.31      2.75 o
   4   8   4        7.10        7.49      1.39 o
  -8   9   4       14.80       19.46      1.57 o
  -7   9   4       24.14       23.97      1.68 o
  -6   9   4        7.71        9.59      1.45 o
  -5   9   4       69.79       89.43      2.47 o
  -4   9   4       21.25       19.27      1.22 o
  -3   9   4        1.09        0.52      0.77 o
  -2   9   4      195.70      202.77      3.63 o
  -1   9   4      179.90      198.44      3.46 o
   0   9   4       59.57       58.75      2.57 o
   1   9   4        1.04       -1.03      1.07 o
   2   9   4       76.64       89.32      2.62 o
  -6  10   4       11.19       12.20      2.09 o
  -5  10   4        0.91        1.56      1.54 o
  -4  10   4       61.99       74.15      3.11 o
  -3  10   4       71.02       84.75      2.85 o
  -2  10   4       21.93       22.24      1.99 o
  -1  10   4       30.19       28.89      2.19 o
   0  10   4        0.73       -0.77      1.39 o
   1  10   4        2.19        0.66      1.22 o
  -1 -11   5        2.04       -0.88      1.16 o
   0 -11   5        0.50       -0.63      1.30 o
   1 -11   5        0.99        0.15      1.25 o
   2 -11   5       42.42       49.21      4.91 o
   3 -11   5        0.16        0.37      1.32 o
  -4 -10   5        8.55       14.33      1.45 o
  -3 -10   5        0.03        0.80      1.13 o
  -2 -10   5        2.12        1.34      1.16 o
  -1 -10   5        4.40        2.71      1.51 o
   0 -10   5        1.60       -1.06      0.95 o
   1 -10   5        0.22       -1.24      0.90 o
   2 -10   5        1.79        0.65      1.43 o
   3 -10   5        2.21       -2.00      1.51 o
   4 -10   5        0.05       -1.51      1.32 o
   5 -10   5       11.76       11.84      2.37 o
  -5  -9   5        8.33       10.03      1.21 o
  -4  -9   5        7.50        7.55      1.12 o
  -3  -9   5        0.78        0.49      0.95 o
  -2  -9   5        1.82        0.39      0.99 o
  -1  -9   5        0.23       -0.74      0.70 o
   0  -9   5        9.51        5.47      0.96 o
   1  -9   5        8.74       10.09      1.17 o
   2  -9   5        7.06        6.73      1.58 o
   3  -9   5       11.91       12.38      1.40 o
   4  -9   5        0.18        0.12      1.13 o
   5  -9   5        2.07        1.62      1.12 o
   6  -9   5        7.09        7.45      1.24 o
  -6  -8   5        1.86        1.67      0.84 o
  -5  -8   5        8.39        8.03      0.98 o
  -4  -8   5        0.62        0.04      0.76 o
  -3  -8   5        0.07       -0.80      0.54 o
  -2  -8   5       10.11        8.70      0.75 o
  -1  -8   5        1.69        0.76      0.57 o
   0  -8   5       70.24       77.73      1.85 o
   1  -8   5        0.02       -0.35      0.83 o
   2  -8   5        0.08       -0.10      0.70 o
   3  -8   5       12.18       12.28      0.99 o
   4  -8   5      158.17      173.85      2.73 o
   5  -8   5       15.24       11.83      1.16 o
   6  -8   5        1.68        1.13      1.17 o
   7  -8   5        9.02        6.85      1.11 o
  -7  -7   5        0.02       -0.83      0.74 o
  -6  -7   5       13.35       13.13      1.08 o
  -5  -7   5        1.43        0.92      0.79 o
  -4  -7   5       16.17       17.72      0.87 o
  -3  -7   5        5.63        4.53      0.57 o
  -2  -7   5        0.02       -0.58      0.39 o
  -1  -7   5       21.47       12.68      0.63 o
   0  -7   5       72.30       65.13      1.45 o
   1  -7   5       53.81       54.35      1.41 o
   2  -7   5       23.70       24.44      1.12 o
   3  -7   5        0.50        0.54      0.69 o
   4  -7   5       18.03       21.24      1.16 o
   5  -7   5      102.56      111.17      2.33 o
   6  -7   5        0.13       -1.27      0.85 o
   7  -7   5        3.78        1.31      0.96 o
   8  -7   5       12.76       10.90      1.30 o
  -8  -6   5        3.98        5.23      0.91 o
  -7  -6   5        0.37        0.52      0.73 o
  -6  -6   5        6.59        5.17      0.85 o
  -5  -6   5       57.87       52.19      1.12 o
  -4  -6   5       47.46       46.79      0.85 o
  -3  -6   5       69.90       71.13      1.27 o
  -2  -6   5       57.82       62.71      1.01 o
  -1  -6   5      374.44      388.09      2.92 o
   0  -6   5        8.66        8.53      0.52 o
   1  -6   5        1.83        1.28      0.48 o
   2  -6   5       29.42       25.65      1.06 o
   3  -6   5        6.10        5.46      0.73 o
   4  -6   5      104.51      101.98      1.90 o
   5  -6   5      233.87      251.00      3.04 o
   6  -6   5        2.38        1.95      0.79 o
   7  -6   5       44.45       51.33      1.93 o
   8  -6   5       24.43       26.42      1.65 o
  -9  -5   5        1.52        3.14      0.90 o
  -8  -5   5        1.05        0.71      0.76 o
  -7  -5   5        9.16        5.36      0.73 o
  -6  -5   5       28.40       25.79      0.95 o
  -5  -5   5       48.13       48.61      0.94 o
  -4  -5   5       76.59       85.28      0.94 o
  -3  -5   5        0.02       -0.08      0.23 o
  -2  -5   5      438.44      427.03      2.85 o
  -1  -5   5     1136.28     1162.04      6.38 o
   0  -5   5       89.72      101.20      1.24 o
   1  -5   5      403.25      417.85      3.34 o
   2  -5   5      140.33      157.12      1.82 o
   3  -5   5       68.59       67.06      1.37 o
   4  -5   5       85.43       83.42      1.63 o
   5  -5   5      237.88      258.57      3.00 o
   6  -5   5      264.80      277.51      3.49 o
   7  -5   5       78.43       83.43      2.16 o
   8  -5   5        1.69        0.83      0.91 o
  -9  -4   5        3.06        4.06      0.92 o
  -8  -4   5       27.69       30.22      2.08 o
  -7  -4   5        1.82       -0.57      0.53 o
  -6  -4   5      220.03      219.64      1.94 o
  -5  -4   5      192.63      201.52      1.72 o
  -4  -4   5       61.84       64.38      1.05 o
  -3  -4   5      151.83      161.78      1.61 o
  -2  -4   5      225.16      248.14      2.07 o
  -1  -4   5      955.63      962.53      4.78 o
   0  -4   5       44.78       46.27      0.73 o
   1  -4   5      841.31      878.17      4.33 o
   2  -4   5      292.50      291.58      2.50 o
   3  -4   5      178.62      185.00      2.08 o
   4  -4   5      166.25      157.46      2.06 o
   5  -4   5      111.67      106.94      2.04 o
   6  -4   5       77.90       85.31      2.05 o
   7  -4   5      135.70      146.62      2.64 o
   8  -4   5       43.41       44.07      1.95 o
 -10  -3   5        2.84        2.26      0.95 o
  -9  -3   5        6.59        8.65      1.18 o
  -8  -3   5       20.57       18.65      1.36 o
  -7  -3   5        0.27       -0.27      0.38 o
  -6  -3   5       18.23       19.39      0.67 o
  -5  -3   5        1.11        0.30      0.30 o
  -4  -3   5        5.55        6.55      0.52 o
  -3  -3   5       66.76       69.96      0.87 o
  -2  -3   5       19.80       24.71      0.74 o
  -1  -3   5      143.74      156.56      1.33 o
   0  -3   5       10.83        6.87      0.34 o
   1  -3   5      687.82      732.05      3.80 o
   2  -3   5        2.10        2.61      0.35 o
   3  -3   5        1.99        0.88      0.37 o
   4  -3   5        2.69        1.34      0.43 o
   5  -3   5       63.99       68.81      1.40 o
   6  -3   5       57.06       60.75      1.66 o
   7  -3   5        0.52       -0.57      0.70 o
   8  -3   5        0.46       -0.59      0.95 o
 -10  -2   5        3.60        2.39      0.84 o
  -9  -2   5        4.24        4.04      0.82 o
  -8  -2   5       18.57       18.80      0.96 o
  -7  -2   5       34.26       33.03      0.85 o
  -6  -2   5        0.37        0.12      0.32 o
  -5  -2   5       24.58       28.25      0.64 o
  -4  -2   5      182.05      179.50      1.45 o
  -3  -2   5       62.78       59.94      0.81 o
  -2  -2   5        0.98        0.28      0.20 o
  -1  -2   5        3.90        4.90      0.30 o
   0  -2   5     2572.83     2712.23     16.16 o
   1  -2   5      403.78      476.01      2.71 o
   2  -2   5      768.76      795.21      3.74 o
   3  -2   5      419.06      437.15      2.71 o
   4  -2   5        1.85        2.35      0.40 o
   5  -2   5      739.10      740.59      4.71 o
   6  -2   5        3.64        7.18      0.75 o
   7  -2   5       46.77       43.38      1.52 o
   8  -2   5       43.18       55.04      3.13 o
 -10  -1   5        0.75        0.49      0.91 o
  -9  -1   5       59.43       71.94      2.04 o
  -8  -1   5        0.07        1.52      0.52 o
  -7  -1   5      121.04      136.13      1.57 o
  -6  -1   5        0.16       -0.30      0.29 o
  -5  -1   5        8.78        5.87      0.37 o
  -4  -1   5       83.71       92.71      0.97 o
  -3  -1   5     1572.05     1596.80      7.25 o
  -2  -1   5      243.73      211.23      1.59 o
  -1  -1   5     2051.57     2143.02      9.70 o
   0  -1   5       26.33       22.05      0.52 o
   1  -1   5     1867.70     1905.62      8.18 o
   2  -1   5      551.67      624.25      3.31 o
   3  -1   5        4.04        3.59      0.34 o
   4  -1   5      256.23      258.94      1.97 o
   5  -1   5      452.72      445.61      3.20 o
   6  -1   5      128.99      142.14      1.75 o
   7  -1   5      201.17      205.33      3.63 o
   8  -1   5        1.86        0.18      0.96 o
 -11   0   5        4.36        3.51      1.19 o
 -10   0   5        0.00       -0.59      0.88 o
  -9   0   5        9.30        7.91      0.89 o
  -8   0   5        6.05        6.12      0.69 o
  -7   0   5        1.50        3.28      0.53 o
  -6   0   5        2.16        2.86      0.37 o
  -5   0   5       43.03       33.95      0.70 o
  -4   0   5        0.04       -0.41      0.27 o
  -3   0   5      288.41      300.13      1.98 o
  -2   0   5       17.23       15.53      0.44 o
  -1   0   5       90.86       92.85      0.94 o
   0   0   5       40.52       39.35      0.81 o
   1   0   5     2374.81     2561.63     11.16 o
   2   0   5      123.23      136.59      1.18 o
   3   0   5       53.70       63.88      0.92 o
   4   0   5       33.07       30.57      0.73 o
   5   0   5       48.93       50.38      0.97 o
   6   0   5       19.28       21.10      0.88 o
   7   0   5        1.51        4.07      0.96 o
   8   0   5        8.86        9.82      1.21 o
 -11   1   5        0.61       -0.30      1.57 o
 -10   1   5        1.62       -0.35      0.98 o
  -9   1   5      106.08      113.42      2.35 o
  -8   1   5      318.91      309.49      3.91 o
  -7   1   5        2.43        4.52      0.61 o
  -6   1   5       22.97       23.13      0.76 o
  -5   1   5       12.85       17.27      0.63 o
  -4   1   5        9.33        8.99      0.43 o
  -3   1   5      580.65      604.18      3.27 o
  -2   1   5      724.57      755.32      3.86 o
  -1   1   5      175.23      184.72      1.35 o
   0   1   5       37.85       51.78      0.69 o
   1   1   5      207.18      190.79      1.37 o
   2   1   5       52.31       49.56      0.73 o
   3   1   5      193.95      186.23      1.52 o
   4   1   5      175.90      169.20      1.65 o
   5   1   5      962.96      990.29      5.66 o
   6   1   5      105.82      106.85      1.99 o
   7   1   5       25.81       39.85      1.72 o
   8   1   5       21.40       23.14      1.85 o
 -11   2   5        3.78        1.16      1.13 o
 -10   2   5       19.53       17.39      1.30 o
  -9   2   5      185.08      205.43      3.20 o
  -8   2   5      776.18      802.24      6.67 o
  -7   2   5       11.74       11.30      0.85 o
  -6   2   5      286.66      290.50      3.02 o
  -5   2   5       67.65       78.54      1.24 o
  -4   2   5       87.18       94.12      1.13 o
  -3   2   5      660.72      701.10      4.36 o
  -2   2   5      160.43      163.18      1.35 o
  -1   2   5      267.85      306.31      1.95 o
   0   2   5      410.64      456.04      2.58 o
   1   2   5      203.71      237.58      1.50 o
   2   2   5      206.13      217.05      1.74 o
   3   2   5        0.18        0.96      0.23 o
   4   2   5      182.51      176.77      1.79 o
   5   2   5        8.43        6.93      0.38 o
   6   2   5        0.50        0.91      0.67 o
   7   2   5      126.29      130.66      3.09 o
   8   2   5        2.42        4.89      1.18 o
 -11   3   5        4.30        3.09      1.54 o
 -10   3   5        3.44        3.19      0.99 o
  -9   3   5       46.13       43.58      1.77 o
  -8   3   5      166.87      174.95      2.59 o
  -7   3   5       13.27       18.15      0.99 o
  -6   3   5      149.58      150.29      2.16 o
  -5   3   5      134.31      139.06      2.09 o
  -4   3   5      413.19      450.77      3.17 o
  -3   3   5      176.27      176.39      1.48 o
  -2   3   5      315.99      345.04      2.31 o
  -1   3   5      104.83      107.63      1.03 o
   0   3   5      770.83      839.59      3.87 o
   1   3   5       19.00       27.03      0.52 o
   2   3   5       88.60       90.57      0.84 o
   3   3   5       16.48       14.03      0.50 o
   4   3   5       70.11       66.97      0.85 o
   5   3   5       26.42       23.16      0.98 o
   6   3   5        3.63        2.74      0.55 o
   7   3   5        0.01        2.04      0.93 o
 -11   4   5        8.16       11.33      1.34 o
 -10   4   5       11.00        7.81      1.20 o
  -9   4   5        2.43        1.07      0.81 o
  -8   4   5        7.75       10.82      0.96 o
  -7   4   5      170.69      198.10      2.92 o
  -6   4   5      208.29      204.57      2.76 o
  -5   4   5       54.38       60.98      1.49 o
  -4   4   5      146.98      155.71      1.92 o
  -3   4   5        7.77        8.55      0.59 o
  -2   4   5      721.96      799.98      5.04 o
  -1   4   5      170.51      166.78      1.48 o
   0   4   5       13.59       10.88      0.41 o
   1   4   5        9.08        6.74      0.37 o
   2   4   5       23.26       22.47      0.43 o
   3   4   5      129.02      124.98      1.08 o
   4   4   5        2.22        1.45      0.29 o
   5   4   5        0.06       -1.06      0.88 o
   6   4   5        0.19       -0.09      0.75 o
   7   4   5        8.05       12.68      2.34 o
 -10   5   5       28.92       34.60      2.14 o
  -9   5   5        5.95        5.36      0.98 o
  -8   5   5      114.52      124.27      2.55 o
  -7   5   5      245.01      245.31      3.44 o
  -6   5   5       44.68       51.33      1.61 o
  -5   5   5      192.74      191.67      2.62 o
  -4   5   5      188.85      186.61      2.27 o
  -3   5   5      210.36      212.99      2.07 o
  -2   5   5      556.49      570.37      3.69 o
  -1   5   5       91.99       96.72      1.18 o
   0   5   5      373.08      359.97      2.36 o
   1   5   5      100.82      111.93      1.12 o
   2   5   5       16.45       14.76      0.54 o
   3   5   5       55.61       56.37      0.83 o
   4   5   5        5.01        3.45      0.65 o
   5   5   5        0.10       -0.72      0.85 o
   6   5   5        1.41        1.24      1.19 o
 -10   6   5        6.65        6.60      1.23 o
  -9   6   5       13.44       13.50      1.73 o
  -8   6   5       64.39       56.70      2.08 o
  -7   6   5       15.06       13.15      1.18 o
  -6   6   5      179.41      197.96      2.99 o
  -5   6   5      100.34      109.10      2.10 o
  -4   6   5        0.01       -0.49      0.73 o
  -3   6   5      163.41      167.62      1.92 o
  -2   6   5      197.05      207.06      2.01 o
  -1   6   5       76.98       78.64      1.01 o
   0   6   5       29.64       29.01      0.70 o
   1   6   5        1.10        0.63      0.24 o
   2   6   5       28.52       26.27      0.86 o
   3   6   5       34.25       29.65      1.85 o
   4   6   5        0.53       -0.66      0.44 o
   5   6   5        0.18        0.32      1.04 o
  -9   7   5        0.79       -0.57      1.04 o
  -8   7   5       26.94       26.84      1.79 o
  -7   7   5       30.76       25.53      1.52 o
  -6   7   5      388.11      389.43      4.86 o
  -5   7   5       13.90        8.49      0.86 o
  -4   7   5       31.04       29.05      1.39 o
  -3   7   5      156.25      148.96      1.92 o
  -2   7   5       75.24       71.77      1.36 o
  -1   7   5        4.45        4.54      0.55 o
   0   7   5       67.58       72.14      1.22 o
   1   7   5        2.91        2.95      0.56 o
   2   7   5       73.05       78.58      1.48 o
   3   7   5      184.69      195.76      4.24 o
   4   7   5        3.41        1.82      1.15 o
  -9   8   5        3.81        4.81      1.33 o
  -8   8   5       13.25       16.33      1.49 o
  -7   8   5        5.71        7.25      1.22 o
  -6   8   5       18.48       19.73      1.42 o
  -5   8   5       34.87       31.17      2.13 o
  -4   8   5       79.54       76.23      1.88 o
  -3   8   5       19.47       18.61      1.09 o
  -2   8   5      803.61      850.37      9.43 o
  -1   8   5      242.13      256.38      4.60 o
   0   8   5       12.31        9.33      1.02 o
   1   8   5       77.49       79.00      2.14 o
   2   8   5      185.71      200.18      3.41 o
   3   8   5        9.87        8.43      1.61 o
  -8   9   5        0.35        0.23      1.09 o
  -7   9   5        7.19        8.58      1.53 o
  -6   9   5       19.82       14.97      1.37 o
  -5   9   5       50.84       61.00      2.15 o
  -4   9   5       30.77       34.91      2.10 o
  -3   9   5       22.75       24.68      1.25 o
  -2   9   5       18.45       17.87      1.48 o
  -1   9   5        2.26        0.32      1.36 o
   0   9   5       33.64       31.38      2.09 o
   1   9   5        0.76        0.47      0.89 o
   2   9   5       19.05       17.10      1.43 o
  -6  10   5        5.26        6.27      1.35 o
  -5  10   5       10.26       11.51      1.81 o
  -4  10   5        0.03       -0.02      1.48 o
  -3  10   5       12.47       11.44      1.52 o
  -2  10   5        0.25       -1.47      0.98 o
  -1  10   5        0.05       -0.13      0.95 o
   0  10   5        3.72        1.45      1.66 o
   0 -11   6        2.79        0.22      1.44 o
   1 -11   6        3.32        2.12      1.45 o
   2 -11   6        0.26       -1.71      1.37 o
  -3 -10   6       10.83       15.00      1.69 o
  -2 -10   6       13.18       13.05      1.53 o
  -1 -10   6        4.86        5.37      1.40 o
   0 -10   6        0.02       -1.24      0.83 o
   1 -10   6        0.90       -0.18      0.99 o
   2 -10   6        2.31        1.39      1.61 o
   3 -10   6       37.70       40.86      3.04 o
   4 -10   6       29.54       31.84      3.11 o
  -5  -9   6       10.21       11.08      1.17 o
  -4  -9   6        7.97       10.63      1.23 o
  -3  -9   6        3.97        2.93      1.12 o
  -2  -9   6        0.40       -1.45      0.96 o
  -1  -9   6       21.63       21.77      1.50 o
   0  -9   6       77.97       81.64      2.96 o
   1  -9   6        0.92       -1.29      0.92 o
   2  -9   6       14.24       13.98      1.34 o
   3  -9   6       14.39       17.67      1.21 o
   4  -9   6        0.04       -1.18      0.78 o
   5  -9   6        2.01        2.59      1.00 o
   6  -9   6        1.30       -0.76      1.03 o
  -6  -8   6        4.21        4.38      1.01 o
  -5  -8   6       19.74       17.30      1.33 o
  -4  -8   6        8.91        5.94      1.01 o
  -3  -8   6        1.88        1.04      0.66 o
  -2  -8   6        5.72        5.11      0.77 o
  -1  -8   6      246.99      272.32      3.43 o
   0  -8   6       50.57       59.18      1.78 o
   1  -8   6       21.42       21.75      1.71 o
   2  -8   6       30.62       25.51      1.29 o
   3  -8   6       12.24       10.63      1.04 o
   4  -8   6      182.65      208.40      3.11 o
   5  -8   6        0.79        0.22      0.95 o
   6  -8   6        0.96       -0.68      0.95 o
  -7  -7   6        1.18        0.35      0.89 o
  -6  -7   6        0.58        1.05      1.10 o
  -5  -7   6        7.04        7.80      1.00 o
  -4  -7   6        0.01       -0.76      0.51 o
  -3  -7   6        0.34        0.17      0.37 o
  -2  -7   6       25.94       27.97      1.14 o
  -1  -7   6      307.53      305.92      2.76 o
   0  -7   6      308.37      314.67      3.01 o
   1  -7   6        4.42        2.98      0.89 o
   2  -7   6        5.78        4.94      0.74 o
   3  -7   6      216.75      232.29      3.05 o
   4  -7   6      207.49      229.86      3.09 o
   5  -7   6       39.47       37.81      1.64 o
   6  -7   6       15.87       13.95      1.22 o
   7  -7   6        9.43       10.32      1.20 o
  -8  -6   6       17.37       18.20      1.33 o
  -7  -6   6        0.13       -1.12      0.75 o
  -6  -6   6       18.57       16.34      1.20 o
  -5  -6   6       39.33       35.91      1.59 o
  -4  -6   6        0.48        0.49      0.44 o
  -3  -6   6       16.37       15.68      0.92 o
  -2  -6   6      109.04      110.15      1.36 o
  -1  -6   6       63.59       65.57      1.18 o
   0  -6   6      434.52      433.98      3.54 o
   1  -6   6      121.94      138.43      1.84 o
   2  -6   6       21.42       23.37      1.07 o
   3  -6   6       35.01       32.60      1.32 o
   4  -6   6       21.04       22.09      1.47 o
   5  -6   6       94.70      102.24      2.25 o
   6  -6   6       13.49       14.46      1.22 o
   7  -6   6       70.98       80.94      2.29 o
  -9  -5   6        8.79       10.57      1.15 o
  -8  -5   6        2.74        2.32      0.91 o
  -7  -5   6        1.10       -0.05      0.75 o
  -6  -5   6       69.89       75.52      1.64 o
  -5  -5   6       39.80       42.42      1.02 o
  -4  -5   6       47.78       50.17      1.17 o
  -3  -5   6       23.37       24.82      1.04 o
  -2  -5   6      241.86      268.76      2.16 o
  -1  -5   6       30.40       35.23      0.89 o
   0  -5   6      410.33      456.78      3.30 o
   1  -5   6       18.02       16.73      0.75 o
   2  -5   6      377.33      378.72      3.56 o
   3  -5   6      109.84      111.36      1.77 o
   4  -5   6      148.72      145.46      2.17 o
   5  -5   6       97.51      110.05      2.24 o
   6  -5   6        0.09        1.04      0.77 o
   7  -5   6      141.10      149.77      2.82 o
   8  -5   6       31.47       29.82      2.06 o
  -9  -4   6       14.69       16.00      1.63 o
  -8  -4   6        0.08        0.74      0.82 o
  -7  -4   6       30.53       26.45      0.94 o
  -6  -4   6        2.51        1.23      0.33 o
  -5  -4   6        0.78        1.46      0.41 o
  -4  -4   6      155.93      161.60      1.73 o
  -3  -4   6        9.39        9.30      0.55 o
  -2  -4   6      226.35      233.06      2.11 o
  -1  -4   6       76.87       89.85      1.23 o
   0  -4   6       93.97       90.19      1.16 o
   1  -4   6      430.34      493.41      3.55 o
   2  -4   6       34.82       44.07      0.93 o
   3  -4   6       13.32       12.36      0.76 o
   4  -4   6      515.89      505.39      4.17 o
   5  -4   6       14.89       13.49      0.92 o
   6  -4   6      234.02      237.97      3.29 o
   7  -4   6        5.31        6.45      0.99 o
   8  -4   6        0.22       -1.20      1.04 o
 -10  -3   6        7.75       11.85      1.92 o
  -9  -3   6       10.51       11.12      1.18 o
  -8  -3   6       52.33       53.67      1.65 o
  -7  -3   6        1.48        0.78      0.43 o
  -6  -3   6        0.05       -0.48      0.32 o
  -5  -3   6       89.50       93.14      1.31 o
  -4  -3   6        0.54        1.28      0.40 o
  -3  -3   6      284.83      284.83      2.42 o
  -2  -3   6       31.95       21.17      0.87 o
  -1  -3   6       78.53       84.99      1.04 o
   0  -3   6      281.05      296.71      2.11 o
   1  -3   6        0.82        0.13      0.29 o
   2  -3   6      110.13       97.33      1.27 o
   3  -3   6        2.98        0.92      0.41 o
   4  -3   6       39.07       39.44      1.11 o
   5  -3   6      266.77      263.82      2.90 o
   6  -3   6        3.83        4.14      0.83 o
   7  -3   6        0.00       -1.07      0.72 o
   8  -3   6        1.10       -1.01      1.02 o
 -10  -2   6        3.48        3.21      0.99 o
  -9  -2   6       15.04       15.85      1.33 o
  -8  -2   6      159.75      178.29      3.00 o
  -7  -2   6      141.07      144.34      1.65 o
  -6  -2   6        1.04        0.33      0.31 o
  -5  -2   6        0.01       -0.21      0.27 o
  -4  -2   6       10.05        7.18      0.48 o
  -3  -2   6       96.18       84.74      0.95 o
  -2  -2   6       89.62       95.26      1.03 o
  -1  -2   6      138.93      162.54      1.40 o
   0  -2   6        1.46        1.02      0.30 o
   1  -2   6      144.87      160.91      1.50 o
   2  -2   6       51.36       59.67      0.97 o
   3  -2   6        0.13        0.45      0.32 o
   4  -2   6      264.53      276.31      2.14 o
   5  -2   6       60.69       65.24      1.24 o
   6  -2   6       10.70       11.79      1.05 o
   7  -2   6       32.09       39.21      2.06 o
   8  -2   6        4.00        5.52      1.16 o
 -10  -1   6        2.84        2.56      0.90 o
  -9  -1   6       71.89       80.05      1.68 o
  -8  -1   6      131.33      140.76      2.40 o
  -7  -1   6       35.30       37.30      0.94 o
  -6  -1   6       12.01        9.40      0.50 o
  -5  -1   6        1.90        1.51      0.34 o
  -4  -1   6      718.97      776.98      4.67 o
  -3  -1   6     1106.34     1178.86      5.69 o
  -2  -1   6      370.64      412.98      2.62 o
  -1  -1   6      401.83      381.04      2.60 o
   0  -1   6     1511.44     1702.94      7.78 o
   1  -1   6        6.89        6.71      0.39 o
   2  -1   6        6.63        7.88      0.49 o
   3  -1   6      553.20      554.75      3.52 o
   4  -1   6       15.45       16.61      0.63 o
   5  -1   6       22.00       19.22      0.75 o
   6  -1   6      120.58      122.82      2.00 o
   7  -1   6        2.05        2.23      1.01 o
   8  -1   6       39.39       50.09      2.27 o
 -10   0   6        0.11       -1.35      0.90 o
  -9   0   6        8.38       11.10      1.05 o
  -8   0   6      342.87      366.61      4.08 o
  -7   0   6      208.68      213.56      2.06 o
  -6   0   6       13.30        9.50      0.52 o
  -5   0   6        0.03       -0.45      0.30 o
  -4   0   6      532.92      574.82      3.67 o
  -3   0   6       37.31       29.38      0.69 o
  -2   0   6       53.29       41.25      0.76 o
  -1   0   6      238.05      284.74      1.96 o
   0   0   6      309.29      300.81      2.01 o
   1   0   6       38.25       51.45      0.80 o
   2   0   6        0.28        0.24      0.31 o
   3   0   6        3.35        5.76      0.35 o
   4   0   6      824.24      815.23      4.52 o
   5   0   6      515.08      530.11      3.45 o
   6   0   6       26.73       22.86      1.32 o
   7   0   6        4.11        3.21      0.99 o
   8   0   6       11.93       15.71      1.46 o
 -11   1   6        0.21       -1.14      1.05 o
 -10   1   6        0.47       -1.15      0.77 o
  -9   1   6      113.21      118.15      2.47 o
  -8   1   6       30.29       37.03      2.23 o
  -7   1   6      247.99      253.55      3.07 o
  -6   1   6      354.02      349.79      3.07 o
  -5   1   6       29.63       35.98      0.90 o
  -4   1   6       82.19       89.98      1.15 o
  -3   1   6       11.89       17.97      0.60 o
  -2   1   6      162.14      181.81      1.50 o
  -1   1   6      836.64      887.14      4.73 o
   0   1   6      359.99      391.92      2.57 o
   1   1   6       34.32       52.26      0.73 o
   2   1   6      460.96      489.64      3.11 o
   3   1   6        0.11       -0.26      0.29 o
   4   1   6        2.09        0.47      0.40 o
   5   1   6       16.89       14.47      0.76 o
   6   1   6        1.37        0.10      0.78 o
   7   1   6        0.75        0.42      0.82 o
 -11   2   6        0.18       -1.79      1.19 o
 -10   2   6        3.86        3.22      0.96 o
  -9   2   6       76.17       86.16      2.20 o
  -8   2   6        6.37        8.20      0.95 o
  -7   2   6      155.93      154.40      2.46 o
  -6   2   6       95.25       82.69      1.86 o
  -5   2   6      517.48      558.56      4.45 o
  -4   2   6       90.29       86.12      1.31 o
  -3   2   6     1056.86     1174.47      5.87 o
  -2   2   6      201.89      212.41      1.62 o
  -1   2   6      419.91      412.09      2.51 o
   0   2   6     1065.25     1151.75      5.46 o
   1   2   6      205.23      199.84      1.53 o
   2   2   6        8.01        5.84      0.39 o
   3   2   6      259.70      264.45      2.12 o
   4   2   6      281.04      275.48      2.07 o
   5   2   6        3.90        1.46      0.65 o
   6   2   6       66.04       70.27      1.89 o
   7   2   6        0.24        0.66      0.76 o
 -11   3   6        0.40       -1.30      1.11 o
 -10   3   6       23.91       28.44      1.62 o
  -9   3   6       60.88       55.64      1.83 o
  -8   3   6       48.58       48.04      1.88 o
  -7   3   6      108.52      110.80      2.32 o
  -6   3   6       22.50       22.97      1.48 o
  -5   3   6      121.65      130.84      2.18 o
  -4   3   6        7.50        4.51      0.57 o
  -3   3   6      153.57      177.86      1.81 o
  -2   3   6      127.92      120.93      1.51 o
  -1   3   6       95.81       90.40      1.16 o
   0   3   6        0.53        0.15      0.27 o
   1   3   6        2.24        0.35      0.28 o
   2   3   6      116.20      120.31      1.23 o
   3   3   6       11.57       11.06      0.43 o
   4   3   6      104.39       95.68      1.45 o
   5   3   6       31.64       29.96      1.40 o
   6   3   6        2.08        1.54      0.66 o
   7   3   6       10.31       13.75      1.36 o
 -10   4   6       13.18       13.52      1.34 o
  -9   4   6        3.62        1.99      0.79 o
  -8   4   6       37.35       45.00      1.82 o
  -7   4   6        4.27        6.67      1.55 o
  -6   4   6      108.99      113.76      2.29 o
  -5   4   6      137.90      130.30      2.27 o
  -4   4   6        2.05        2.73      0.47 o
  -3   4   6      103.26      108.56      1.57 o
  -2   4   6      100.72      120.59      1.56 o
  -1   4   6       73.55       75.59      1.04 o
   0   4   6      120.30      118.12      1.22 o
   1   4   6       24.57       25.41      0.73 o
   2   4   6      121.17      119.84      1.17 o
   3   4   6       64.97       61.48      0.97 o
   4   4   6       49.72       48.87      1.20 o
   5   4   6        5.02        3.14      0.72 o
   6   4   6       11.30       13.98      1.33 o
 -10   5   6       30.09       33.53      1.86 o
  -9   5   6       47.04       51.84      2.01 o
  -8   5   6       32.37       33.61      2.37 o
  -7   5   6       63.53       68.81      2.29 o
  -6   5   6        0.35        2.12      0.80 o
  -5   5   6        9.91        8.48      0.93 o
  -4   5   6       66.65       71.94      1.75 o
  -3   5   6       44.79       36.26      0.96 o
  -2   5   6       89.31       78.74      1.17 o
  -1   5   6       27.72       25.43      0.72 o
   0   5   6        3.42        4.31      0.37 o
   1   5   6       40.29       37.86      0.78 o
   2   5   6        2.43        4.76      0.42 o
   3   5   6      102.79      103.93      1.44 o
   4   5   6      150.93      149.50      2.58 o
   5   5   6        0.93       -1.11      1.03 o
 -10   6   6        8.18        9.79      1.51 o
  -9   6   6       32.47       31.54      1.82 o
  -8   6   6        0.65       -1.38      0.92 o
  -7   6   6       36.77       30.72      1.62 o
  -6   6   6       33.85       30.80      1.52 o
  -5   6   6        0.31       -0.75      0.50 o
  -4   6   6      193.08      188.07      2.86 o
  -3   6   6       88.73       81.22      1.47 o
  -2   6   6      126.97      128.00      1.54 o
  -1   6   6       63.50       60.19      1.06 o
   0   6   6       17.29       16.93      0.61 o
   1   6   6       24.62       20.66      0.99 o
   2   6   6       27.60       24.93      1.03 o
   3   6   6       19.46       16.93      0.70 o
   4   6   6        0.18       -0.44      1.23 o
   5   6   6        2.99        2.22      1.35 o
  -9   7   6        0.77        1.73      1.17 o
  -8   7   6        1.97        0.08      1.03 o
  -7   7   6        0.30        0.16      0.92 o
  -6   7   6        0.24        0.47      1.05 o
  -5   7   6       13.05       10.07      1.09 o
  -4   7   6       25.14       23.13      1.23 o
  -3   7   6      471.69      493.72      4.16 o
  -2   7   6      412.14      434.45      3.47 o
  -1   7   6      108.63      107.38      1.63 o
   0   7   6        3.19        2.09      0.67 o
   1   7   6      109.74      112.28      2.26 o
   2   7   6       76.00       77.24      1.61 o
   3   7   6        3.63        5.66      0.95 o
   4   7   6       26.15       26.79      2.28 o
  -8   8   6        0.00       -0.65      0.99 o
  -7   8   6       11.42        8.44      1.26 o
  -6   8   6        1.04        3.00      1.05 o
  -5   8   6        0.11        0.61      0.80 o
  -4   8   6       30.77       33.54      1.43 o
  -3   8   6        1.11        1.25      0.79 o
  -2   8   6       62.68       63.47      2.11 o
  -1   8   6        4.16        1.34      1.06 o
   0   8   6       25.93       30.53      2.16 o
   1   8   6        0.01       -0.18      0.94 o
   2   8   6       63.92       67.36      2.30 o
  -7   9   6       29.60       28.18      2.33 o
  -6   9   6        2.02        1.81      1.06 o
  -5   9   6       26.41       36.11      2.41 o
  -4   9   6       17.94       22.10      1.29 o
  -3   9   6        1.19       -1.19      1.21 o
  -2   9   6        0.78       -0.85      1.03 o
  -1   9   6        3.85        2.61      1.06 o
   0   9   6       24.00       23.12      1.89 o
   1   9   6        0.80        0.42      1.27 o
  -5  10   6       14.70       15.20      3.03 o
  -4  10   6        1.98        3.29      1.43 o
  -3  10   6        2.24        0.30      1.10 o
  -2  10   6        0.13       -1.51      1.00 o
  -3 -10   7        3.18        2.84      1.31 o
  -2 -10   7        2.62        1.07      1.26 o
  -1 -10   7        6.91        7.26      1.42 o
   0 -10   7        0.73       -0.62      0.97 o
   1 -10   7        2.27        2.02      1.12 o
   2 -10   7        3.09        2.34      1.14 o
   3 -10   7       12.29       16.04      2.04 o
  -5  -9   7        8.99       12.58      1.34 o
  -4  -9   7        0.03        0.11      0.98 o
  -3  -9   7        5.43        5.36      1.12 o
  -2  -9   7        1.93        2.72      1.01 o
  -1  -9   7        7.48        7.06      0.98 o
   0  -9   7       44.69       39.32      2.93 o
   1  -9   7        7.44        7.50      1.29 o
   2  -9   7        2.44       -0.23      1.13 o
   3  -9   7        0.49       -1.25      0.83 o
   4  -9   7        4.27        1.71      1.54 o
   5  -9   7        5.01        3.24      1.43 o
  -6  -8   7        1.64       -0.68      0.97 o
  -5  -8   7        0.09       -1.04      0.88 o
  -4  -8   7        5.48        3.99      0.98 o
  -3  -8   7        0.21       -0.28      0.63 o
  -2  -8   7        9.57        9.82      0.92 o
  -1  -8   7      123.73      135.20      2.33 o
   0  -8   7      120.57      132.98      2.75 o
   1  -8   7        0.15       -0.92      0.79 o
   2  -8   7       13.76       12.39      1.13 o
   3  -8   7       85.95      100.05      2.78 o
   4  -8   7       32.68       33.28      2.48 o
   5  -8   7       11.01       10.87      2.26 o
   6  -8   7        8.75        8.19      1.25 o
  -7  -7   7        0.01       -1.13      0.86 o
  -6  -7   7        0.77       -0.41      0.87 o
  -5  -7   7        0.00       -0.58      0.83 o
  -4  -7   7        0.51        1.31      0.64 o
  -3  -7   7       59.68       64.79      1.99 o
  -2  -7   7       16.67       14.42      0.78 o
  -1  -7   7      135.13      145.50      2.18 o
   0  -7   7        8.07        6.58      0.88 o
   1  -7   7        0.06       -0.75      0.68 o
   2  -7   7       34.59       34.88      1.39 o
   3  -7   7       31.29       28.91      1.70 o
   4  -7   7       18.89       17.74      1.27 o
   5  -7   7        2.20        1.16      0.94 o
   6  -7   7        3.33        1.80      0.99 o
  -8  -6   7        0.34       -0.59      0.88 o
  -7  -6   7       20.68       21.22      1.86 o
  -6  -6   7       18.40       24.21      1.92 o
  -5  -6   7        4.90        5.55      0.73 o
  -4  -6   7      117.00      129.81      1.88 o
  -3  -6   7        0.01        0.00      0.52 o
  -2  -6   7        5.97        5.50      0.65 o
  -1  -6   7      100.21      102.26      1.55 o
   0  -6   7       31.67       33.64      1.19 o
   1  -6   7       66.18       68.13      1.41 o
   2  -6   7       94.82       99.44      1.97 o
   3  -6   7       47.30       39.97      1.51 o
   4  -6   7        1.62        0.22      0.76 o
   5  -6   7        0.12       -1.07      0.71 o
   6  -6   7        7.15        8.39      1.05 o
   7  -6   7       42.01       44.17      2.14 o
  -9  -5   7        0.14       -0.96      0.96 o
  -8  -5   7        5.54        2.12      0.98 o
  -7  -5   7       18.63       17.19      1.26 o
  -6  -5   7       16.87       15.19      1.20 o
  -5  -5   7        4.58        4.69      0.58 o
  -4  -5   7        5.86        5.49      0.55 o
  -3  -5   7        1.23        0.26      0.49 o
  -2  -5   7       37.81       40.06      1.18 o
  -1  -5   7       37.44       37.27      1.10 o
   0  -5   7       79.14       82.94      1.38 o
   1  -5   7       22.46       23.61      0.87 o
   2  -5   7        0.34        1.56      0.45 o
   3  -5   7      120.98      123.87      2.16 o
   4  -5   7        0.01       -0.92      0.62 o
   5  -5   7        3.29        2.79      0.81 o
   6  -5   7       41.83       45.49      1.74 o
   7  -5   7        0.26        0.93      1.08 o
  -9  -4   7       13.10       14.72      1.64 o
  -8  -4   7        0.00       -0.99      0.82 o
  -7  -4   7       63.61       64.83      1.56 o
  -6  -4   7       33.93       33.51      0.99 o
  -5  -4   7       11.15       10.57      0.65 o
  -4  -4   7      156.70      163.18      1.94 o
  -3  -4   7        5.74        3.16      0.48 o
  -2  -4   7       76.08       80.23      1.13 o
  -1  -4   7       25.35       21.68      0.90 o
   0  -4   7        0.15       -0.16      0.41 o
   1  -4   7        3.56        3.42      0.54 o
   2  -4   7        0.81        0.53      0.40 o
   3  -4   7       23.78       25.53      1.10 o
   4  -4   7       20.41       24.05      1.52 o
   5  -4   7      100.21      108.72      2.29 o
   6  -4   7       31.75       32.31      1.53 o
   7  -4   7       11.70        9.94      1.26 o
 -10  -3   7        0.17        1.04      0.94 o
  -9  -3   7        5.68        8.37      1.14 o
  -8  -3   7        4.34        3.67      0.95 o
  -7  -3   7       90.72       91.84      1.61 o
  -6  -3   7       16.44       14.88      0.92 o
  -5  -3   7       25.04       29.43      0.93 o
  -4  -3   7      149.33      153.57      1.80 o
  -3  -3   7      404.50      411.12      3.20 o
  -2  -3   7       62.15       56.12      1.00 o
  -1  -3   7       29.66       32.42      0.92 o
   0  -3   7       19.42       17.70      1.49 o
   1  -3   7       15.21       13.68      0.80 o
   2  -3   7       83.72       83.22      1.49 o
   3  -3   7       16.71       19.65      0.93 o
   4  -3   7       51.61       48.84      1.38 o
   5  -3   7       85.86       82.51      1.97 o
   6  -3   7       27.53       24.55      1.33 o
   7  -3   7        0.71        0.37      1.04 o
 -10  -2   7        0.32       -0.09      0.95 o
  -9  -2   7       12.88       14.12      1.24 o
  -8  -2   7       43.20       48.77      1.41 o
  -7  -2   7       25.17       22.32      1.05 o
  -6  -2   7       18.75       17.24      0.80 o
  -5  -2   7        1.80        1.83      0.33 o
  -4  -2   7       23.34       20.45      0.60 o
  -3  -2   7        1.50       -0.31      0.34 o
  -2  -2   7        1.92        1.85      0.32 o
  -1  -2   7       41.88       47.07      0.94 o
   0  -2   7      251.18      266.18      2.20 o
   1  -2   7      210.62      250.97      2.18 o
   2  -2   7       36.22       39.71      0.94 o
   3  -2   7       45.56       40.61      1.03 o
   4  -2   7      267.76      255.57      2.16 o
   5  -2   7      146.70      152.11      2.14 o
   6  -2   7        1.15        1.15      0.69 o
   7  -2   7        0.01        0.26      0.90 o
 -10  -1   7        1.43        0.61      1.06 o
  -9  -1   7       86.68       88.67      2.11 o
  -8  -1   7      507.45      523.75      4.81 o
  -7  -1   7        4.54        3.49      0.55 o
  -6  -1   7       39.99       37.80      0.93 o
  -5  -1   7       22.83       22.25      0.71 o
  -4  -1   7       45.87       46.66      1.03 o
  -3  -1   7       45.65       40.87      0.94 o
  -2  -1   7      305.22      311.51      2.33 o
  -1  -1   7      276.90      312.52      2.45 o
   0  -1   7        1.32        1.67      0.33 o
   1  -1   7       48.68       51.73      0.98 o
   2  -1   7      149.28      148.95      1.77 o
   3  -1   7       12.17       10.64      0.65 o
   4  -1   7      983.86     1029.13      5.73 o
   5  -1   7      328.05      336.00      4.00 o
   6  -1   7       10.59       13.52      1.49 o
   7  -1   7       32.68       32.46      1.88 o
 -10   0   7       10.01       10.09      1.57 o
  -9   0   7       35.29       46.37      1.75 o
  -8   0   7       15.84       17.50      1.09 o
  -7   0   7       13.90       16.37      0.85 o
  -6   0   7        8.19        5.98      0.55 o
  -5   0   7       11.49        9.60      0.63 o
  -4   0   7       52.01       58.46      1.06 o
  -3   0   7        3.99        4.68      0.41 o
  -2   0   7      545.10      576.97      3.66 o
  -1   0   7      694.99      751.52      4.79 o
   0   0   7      919.37      993.18      5.69 o
   1   0   7      201.83      219.94      2.00 o
   2   0   7        3.71        3.05      0.45 o
   3   0   7      254.06      262.76      2.37 o
   4   0   7        7.53        7.41      0.58 o
   5   0   7        0.01       -0.74      0.49 o
   6   0   7       68.94       71.90      2.16 o
   7   0   7        0.05       -0.57      0.92 o
 -10   1   7        2.33        2.32      0.92 o
  -9   1   7       52.74       52.69      1.87 o
  -8   1   7       41.95       30.07      1.83 o
  -7   1   7       20.73       19.32      1.13 o
  -6   1   7      143.96      151.69      2.21 o
  -5   1   7      302.37      298.07      3.10 o
  -4   1   7        4.13        2.11      0.44 o
  -3   1   7       44.51       44.10      1.02 o
  -2   1   7      928.17      945.45      5.87 o
  -1   1   7      150.30      174.73      1.76 o
   0   1   7      697.41      722.48      4.62 o
   1   1   7       54.53       55.90      1.04 o
   2   1   7       23.24       23.48      1.03 o
   3   1   7      225.25      210.04      2.04 o
   4   1   7      345.59      331.82      2.42 o
   5   1   7        8.63        9.21      0.89 o
   6   1   7       34.36       39.65      1.70 o
   7   1   7        0.42       -0.54      0.82 o
 -11   2   7        0.62       -0.14      1.35 o
 -10   2   7        0.08        1.25      0.91 o
  -9   2   7       40.77       45.77      1.85 o
  -8   2   7       10.73       12.05      1.12 o
  -7   2   7       36.59       36.18      1.57 o
  -6   2   7        7.50        9.19      0.83 o
  -5   2   7        0.02        0.26      0.55 o
  -4   2   7      109.67      121.20      1.86 o
  -3   2   7      831.11      831.70      5.38 o
  -2   2   7      157.22      150.45      1.60 o
  -1   2   7      197.13      216.47      2.12 o
   0   2   7       62.46       65.01      1.06 o
   1   2   7      113.26      122.43      1.40 o
   2   2   7       33.59       29.20      0.79 o
   3   2   7       25.50       20.38      0.72 o
   4   2   7       76.00       74.01      1.76 o
   5   2   7       14.31       15.22      1.10 o
   6   2   7       18.43       16.58      1.18 o
 -10   3   7        0.30        1.24      0.95 o
  -9   3   7       47.22       51.16      2.08 o
  -8   3   7        1.35       -0.60      0.79 o
  -7   3   7       15.99       10.70      1.09 o
  -6   3   7        0.40        1.09      0.60 o
  -5   3   7       14.72       18.51      1.04 o
  -4   3   7      117.94      112.69      1.88 o
  -3   3   7        1.51        2.78      0.44 o
  -2   3   7      105.47       99.67      1.43 o
  -1   3   7      136.02      133.32      1.45 o
   0   3   7        0.02       -0.07      0.29 o
   1   3   7        7.86        5.52      0.48 o
   2   3   7       17.52       15.71      0.59 o
   3   3   7        3.64        1.87      0.43 o
   4   3   7       18.55       19.54      1.35 o
   5   3   7       25.01       22.77      1.25 o
   6   3   7       15.89       15.59      1.04 o
 -10   4   7       54.84       62.62      2.71 o
  -9   4   7        0.20        0.45      0.90 o
  -8   4   7       52.77       44.21      1.87 o
  -7   4   7        0.17       -0.20      0.88 o
  -6   4   7       18.78       18.85      1.08 o
  -5   4   7       11.09        8.98      0.76 o
  -4   4   7       19.94       16.37      1.03 o
  -3   4   7       96.17       91.66      1.52 o
  -2   4   7        2.35        1.39      0.46 o
  -1   4   7       46.37       46.55      0.90 o
   0   4   7        4.89        3.83      0.46 o
   1   4   7       40.45       46.58      0.89 o
   2   4   7      238.63      209.42      2.01 o
   3   4   7        8.13        4.83      0.69 o
   4   4   7        6.25        5.96      0.74 o
   5   4   7        5.58        2.83      0.86 o
 -10   5   7        3.60        5.14      1.27 o
  -9   5   7       56.65       63.11      2.45 o
  -8   5   7        6.81        4.36      1.14 o
  -7   5   7      194.59      178.54      3.16 o
  -6   5   7      147.84      125.10      2.36 o
  -5   5   7       10.68       11.83      0.86 o
  -4   5   7       73.35       59.42      1.77 o
  -3   5   7      145.85      135.31      1.92 o
  -2   5   7       46.73       50.35      1.03 o
  -1   5   7        0.03       -0.43      0.37 o
   0   5   7        7.48        6.89      0.53 o
   1   5   7        2.12        0.82      0.40 o
   2   5   7       29.22       30.06      1.22 o
   3   5   7        9.30        9.07      0.99 o
   4   5   7        2.28        3.70      0.97 o
   5   5   7       35.41       44.93      2.65 o
  -9   6   7       14.95       11.21      1.41 o
  -8   6   7        9.30        7.77      1.19 o
  -7   6   7       21.55       21.00      1.46 o
  -6   6   7        0.99        0.08      0.62 o
  -5   6   7      101.08       92.23      2.23 o
  -4   6   7        7.01        4.85      0.78 o
  -3   6   7      977.32      954.42      6.20 o
  -2   6   7      618.37      644.70      4.32 o
  -1   6   7       32.71       29.56      1.06 o
   0   6   7       56.62       54.80      1.12 o
   1   6   7       99.57       94.78      1.96 o
   2   6   7        0.86       -0.83      0.65 o
   3   6   7        0.22        0.27      0.63 o
   4   6   7        1.50        0.06      1.54 o
  -9   7   7        0.06        0.54      1.09 o
  -8   7   7       13.28       10.18      1.31 o
  -7   7   7        9.35        5.01      1.08 o
  -6   7   7       60.35       55.03      2.04 o
  -5   7   7       18.97       17.15      1.27 o
  -4   7   7        3.05        2.22      0.72 o
  -3   7   7        0.01        0.01      0.64 o
  -2   7   7        4.64        4.31      0.82 o
  -1   7   7       32.68       29.30      2.00 o
   0   7   7        9.23        9.35      1.47 o
   1   7   7       95.31       88.95      1.92 o
   2   7   7        1.81        0.30      0.82 o
   3   7   7        0.09        0.41      0.97 o
  -8   8   7       79.20       81.27      3.56 o
  -7   8   7       28.49       29.44      1.78 o
  -6   8   7       74.49       82.93      2.51 o
  -5   8   7       18.31       20.38      1.39 o
  -4   8   7       43.55       43.04      1.58 o
  -3   8   7        4.80        4.67      0.87 o
  -2   8   7        3.62        3.08      1.30 o
  -1   8   7       18.04       19.81      1.43 o
   0   8   7        2.98        2.29      1.40 o
   1   8   7        0.47        0.68      0.83 o
  -7   9   7        0.60       -0.22      1.32 o
  -6   9   7       12.15       12.97      1.94 o
  -5   9   7        0.52        0.02      1.44 o
  -4   9   7       65.59       66.90      4.69 o
  -3   9   7        3.55        1.24      1.42 o
  -2   9   7       38.42       39.65      1.98 o
  -1   9   7        2.61        3.30      1.04 o
   0   9   7        2.32        1.51      0.91 o
  -2 -10   8        0.00       -1.75      1.17 o
  -1 -10   8       12.42        8.75      1.96 o
   0 -10   8        8.65        7.42      1.23 o
   1 -10   8        0.93       -1.62      1.13 o
   2 -10   8        3.24        0.75      1.38 o
  -4  -9   8        4.56        3.68      1.13 o
  -3  -9   8        1.54        1.12      1.04 o
  -2  -9   8       30.08       29.42      1.91 o
  -1  -9   8       45.14       44.11      2.65 o
   0  -9   8        0.00       -0.94      0.96 o
   1  -9   8        7.93        5.49      1.08 o
   2  -9   8        2.68        1.73      0.99 o
   3  -9   8       13.02        9.99      1.77 o
   4  -9   8       41.67       54.92      2.50 o
  -6  -8   8        7.44        7.74      1.28 o
  -5  -8   8        0.21        0.72      0.97 o
  -4  -8   8        0.52        0.72      0.93 o
  -3  -8   8        8.81        7.02      0.90 o
  -2  -8   8        5.45        5.07      0.87 o
  -1  -8   8       65.51       66.30      2.00 o
   0  -8   8       21.70       23.25      2.32 o
   1  -8   8        1.58       -1.16      0.82 o
   2  -8   8        0.50       -1.22      0.82 o
   3  -8   8        4.39        5.42      1.02 o
   4  -8   8       20.29       20.26      2.19 o
   5  -8   8        4.53        4.91      1.17 o
  -7  -7   8        0.36       -1.38      0.92 o
  -6  -7   8        3.79        3.70      1.08 o
  -5  -7   8       26.25       21.53      1.55 o
  -4  -7   8       46.48       52.19      1.62 o
  -3  -7   8       15.64       17.62      1.06 o
  -2  -7   8       17.79       13.38      1.03 o
  -1  -7   8        9.08        6.37      0.90 o
   0  -7   8        7.90        5.11      0.75 o
   1  -7   8       68.40       69.46      1.70 o
   2  -7   8        0.64        0.33      0.80 o
   3  -7   8      126.10      139.33      2.60 o
   4  -7   8        2.25        1.84      0.89 o
   5  -7   8        6.71        3.74      1.07 o
   6  -7   8        2.01        1.86      0.95 o
  -8  -6   8        0.13       -0.49      1.01 o
  -7  -6   8        1.05       -0.08      0.89 o
  -6  -6   8        3.74        1.70      0.99 o
  -5  -6   8        2.34        0.88      0.68 o
  -4  -6   8       14.47        9.53      0.80 o
  -3  -6   8      156.12      163.05      3.13 o
  -2  -6   8       52.63       54.34      1.75 o
  -1  -6   8      104.95      102.89      1.82 o
   0  -6   8       38.83       40.31      1.19 o
   1  -6   8        3.11        2.01      0.61 o
   2  -6   8      113.93      117.86      2.25 o
   3  -6   8        0.30       -1.06      0.71 o
   4  -6   8        5.47        3.74      1.28 o
   5  -6   8       13.62       10.10      1.09 o
   6  -6   8        0.01       -1.08      0.93 o
  -8  -5   8        1.98        2.49      1.04 o
  -7  -5   8       25.96       24.77      1.95 o
  -6  -5   8       15.46       13.67      0.99 o
  -5  -5   8        9.84        8.97      0.69 o
  -4  -5   8        2.22        0.80      0.57 o
  -3  -5   8      253.92      252.12      2.90 o
  -2  -5   8       27.66       29.15      1.18 o
  -1  -5   8        0.31        0.09      0.45 o
   0  -5   8       15.99       12.92      0.77 o
   1  -5   8       54.90       58.43      1.40 o
   2  -5   8       14.34       12.67      0.75 o
   3  -5   8        7.10        3.78      0.83 o
   4  -5   8        1.11       -0.87      0.74 o
   5  -5   8       44.88       45.47      1.85 o
   6  -5   8        1.47        1.34      0.96 o
  -9  -4   8        1.54        0.88      1.00 o
  -8  -4   8        4.17        4.03      1.08 o
  -7  -4   8        0.42       -1.23      0.82 o
  -6  -4   8        3.21        0.51      0.54 o
  -5  -4   8        7.78        4.71      0.60 o
  -4  -4   8       12.45       15.21      0.93 o
  -3  -4   8      888.22      902.06      6.99 o
  -2  -4   8        3.55        2.75      0.46 o
  -1  -4   8        0.18       -0.53      0.44 o
   0  -4   8        4.13        4.07      0.62 o
   1  -4   8       22.36       20.49      1.09 o
   2  -4   8        5.71        2.69      0.68 o
   3  -4   8        0.40       -0.88      0.58 o
   4  -4   8        0.26       -0.76      0.75 o
   5  -4   8       10.68       10.49      1.11 o
   6  -4   8       10.92       10.74      1.15 o
   7  -4   8        0.69        0.37      1.35 o
  -9  -3   8        0.24        0.57      0.95 o
  -8  -3   8      166.01      178.49      4.43 o
  -7  -3   8       39.88       38.74      1.94 o
  -6  -3   8        0.14       -0.78      0.52 o
  -5  -3   8        1.85        0.83      0.55 o
  -4  -3   8       34.57       33.54      1.13 o
  -3  -3   8       67.39       68.73      0.98 o
  -2  -3   8        1.70        1.00      0.43 o
  -1  -3   8        1.67        2.75      0.52 o
   0  -3   8       52.16       50.45      1.31 o
   1  -3   8        5.05        3.00      0.57 o
   2  -3   8       29.88       30.64      1.13 o
   3  -3   8       54.36       52.11      1.62 o
   4  -3   8       77.62       83.35      2.01 o
   5  -3   8      393.05      423.99      5.04 o
   6  -3   8       13.79       12.36      1.13 o
   7  -3   8        5.71        6.19      1.33 o
 -10  -2   8        5.27        6.84      1.17 o
  -9  -2   8        2.79        1.52      0.92 o
  -8  -2   8      170.79      191.21      3.12 o
  -7  -2   8        1.74        1.33      0.49 o
  -6  -2   8       52.73       51.05      1.15 o
  -5  -2   8       16.37       17.00      0.70 o
  -4  -2   8      346.01      353.85      3.11 o
  -3  -2   8       10.82       14.06      0.89 o
  -2  -2   8       14.73       12.46      0.73 o
  -1  -2   8        3.26        5.98      0.57 o
   0  -2   8       68.10       58.07      1.27 o
   1  -2   8       10.03        9.91      0.72 o
   2  -2   8      163.05      162.13      2.26 o
   3  -2   8        0.79       -0.87      0.58 o
   4  -2   8      141.61      140.39      1.95 o
   5  -2   8       56.67       61.75      1.66 o
   6  -2   8       18.44       19.91      1.56 o
   7  -2   8        2.70        1.87      1.13 o
 -10  -1   8       27.32       33.22      3.77 o
  -9  -1   8       11.68       10.95      1.01 o
  -8  -1   8        9.18        8.55      0.93 o
  -7  -1   8       21.19       17.73      1.05 o
  -6  -1   8       27.55       26.86      1.07 o
  -5  -1   8       44.84       46.79      1.13 o
  -4  -1   8       69.95       79.21      1.49 o
  -3  -1   8        4.46        1.86      0.52 o
  -2  -1   8        4.82        4.87      0.70 o
  -1  -1   8       23.74       21.09      0.91 o
   0  -1   8      305.78      329.56      2.51 o
   1  -1   8        8.57        9.54      0.62 o
   2  -1   8        5.74        5.54      0.56 o
   3  -1   8       34.09       33.34      1.16 o
   4  -1   8      168.32      162.55      1.88 o
   5  -1   8        3.73        1.87      0.71 o
   6  -1   8       18.56       18.45      1.57 o
   7  -1   8        0.02       -0.53      0.91 o
 -10   0   8       17.95       18.98      2.13 o
  -9   0   8       64.54       65.77      2.15 o
  -8   0   8        0.35       -0.47      0.78 o
  -7   0   8       24.16       18.70      1.04 o
  -6   0   8       22.71       20.30      0.84 o
  -5   0   8        2.77        1.70      0.53 o
  -4   0   8      140.39      146.25      2.08 o
  -3   0   8       27.07       26.80      1.00 o
  -2   0   8        0.36        0.06      0.43 o
  -1   0   8       13.95       11.72      0.66 o
   0   0   8       84.21       89.79      1.40 o
   1   0   8      106.04      104.44      1.45 o
   2   0   8       91.77       89.78      1.43 o
   3   0   8      155.92      153.85      1.89 o
   4   0   8      265.23      270.75      2.79 o
   5   0   8        2.48        1.01      0.89 o
   6   0   8       26.82       26.15      1.66 o
 -10   1   8        1.39        1.76      0.96 o
  -9   1   8        6.83        7.41      1.09 o
  -8   1   8        3.40        4.15      0.86 o
  -7   1   8       12.90       11.99      1.05 o
  -6   1   8        0.26       -0.70      0.47 o
  -5   1   8       11.75        8.50      0.74 o
  -4   1   8        4.80        4.25      0.59 o
  -3   1   8       92.88      106.95      1.78 o
  -2   1   8      121.23      112.95      1.52 o
  -1   1   8       59.89       59.53      1.10 o
   0   1   8       22.98       20.01      0.77 o
   1   1   8       12.33       10.45      0.62 o
   2   1   8       88.47       81.76      1.34 o
   3   1   8        7.70        4.89      0.57 o
   4   1   8       19.53       17.06      1.11 o
   5   1   8        9.12       11.61      1.12 o
   6   1   8        0.19       -1.20      0.80 o
 -10   2   8        5.52        4.93      1.06 o
  -9   2   8       10.49        8.86      1.05 o
  -8   2   8        0.46       -1.01      0.68 o
  -7   2   8       27.89       21.64      1.19 o
  -6   2   8        0.47       -0.01      0.60 o
  -5   2   8       72.26       68.25      1.68 o
  -4   2   8      195.38      187.34      2.64 o
  -3   2   8       44.92       53.18      1.40 o
  -2   2   8      588.15      607.64      4.16 o
  -1   2   8       41.96       44.25      1.01 o
   0   2   8        0.89        0.53      0.40 o
   1   2   8       36.32       31.67      0.88 o
   2   2   8       32.60       26.71      0.92 o
   3   2   8        5.25        2.48      0.60 o
   4   2   8        1.11       -0.89      0.80 o
   5   2   8       11.10        9.94      1.48 o
   6   2   8       25.17       28.35      1.66 o
 -10   3   8       45.36       56.55      2.41 o
  -9   3   8        0.79        0.70      0.87 o
  -8   3   8        1.20       -0.62      0.72 o
  -7   3   8        3.38        1.52      0.78 o
  -6   3   8        0.00       -0.66      0.66 o
  -5   3   8       39.85       34.91      1.37 o
  -4   3   8      268.09      262.82      3.19 o
  -3   3   8       41.16       44.83      1.45 o
  -2   3   8       53.35       48.07      1.13 o
  -1   3   8       26.33       24.73      0.82 o
   0   3   8       19.94       16.22      0.77 o
   1   3   8       96.45       77.80      1.26 o
   2   3   8      219.72      186.77      2.06 o
   3   3   8       64.82       65.82      1.97 o
   4   3   8       12.05       13.03      1.07 o
   5   3   8        6.54        6.77      0.93 o
 -10   4   8        4.60        5.18      1.13 o
  -9   4   8       47.58       48.98      2.03 o
  -8   4   8        5.93        5.93      0.97 o
  -7   4   8      143.56      133.16      2.66 o
  -6   4   8        8.07        5.01      0.84 o
  -5   4   8       27.11       27.85      1.18 o
  -4   4   8      169.89      168.33      2.72 o
  -3   4   8      759.45      720.99      6.87 o
  -2   4   8      432.60      422.54      3.48 o
  -1   4   8        9.11        7.67      0.47 o
   0   4   8       34.82       26.63      0.88 o
   1   4   8       17.13       15.34      0.71 o
   2   4   8       15.08       16.51      1.03 o
   3   4   8       17.91       17.60      1.10 o
   4   4   8        9.05        7.99      1.03 o
   5   4   8       12.64       17.15      1.59 o
 -10   5   8       21.22       19.75      1.72 o
  -9   5   8        0.07       -0.44      1.01 o
  -8   5   8       96.15      108.82      2.57 o
  -7   5   8        3.61        5.12      1.00 o
  -6   5   8        0.31       -0.81      0.58 o
  -5   5   8      224.60      230.30      3.39 o
  -4   5   8       11.11        7.48      0.97 o
  -3   5   8      757.38      777.70      8.39 o
  -2   5   8      239.81      225.83      2.37 o
  -1   5   8       27.81       30.34      0.91 o
   0   5   8       67.50       65.57      1.45 o
   1   5   8      249.64      230.97      3.21 o
   2   5   8       91.49       80.91      1.86 o
   3   5   8       62.95       73.47      1.91 o
   4   5   8        0.12       -1.11      0.74 o
  -9   6   8       18.74       21.06      2.63 o
  -8   6   8       33.92       27.35      1.73 o
  -7   6   8       94.92       86.81      2.95 o
  -6   6   8       56.81       69.18      2.21 o
  -5   6   8        4.50        3.22      0.97 o
  -4   6   8       45.89       42.70      1.87 o
  -3   6   8       43.73       43.39      1.48 o
  -2   6   8        7.89        8.59      0.86 o
  -1   6   8       21.86       23.92      1.09 o
   0   6   8        1.23        1.55      1.16 o
   1   6   8       82.26       76.98      3.29 o
   2   6   8       15.43       16.42      1.05 o
   3   6   8       24.37       23.95      1.59 o
  -8   7   8       60.81       59.98      2.33 o
  -7   7   8        0.53        1.25      1.01 o
  -6   7   8        6.82        6.92      1.18 o
  -5   7   8        0.01       -1.23      0.82 o
  -4   7   8       27.26       22.31      1.37 o
  -3   7   8       72.49       71.73      2.00 o
  -2   7   8       60.56       53.51      2.84 o
  -1   7   8        1.01        0.41      0.71 o
   0   7   8        5.57        7.23      1.64 o
   1   7   8        0.20       -0.39      0.73 o
   2   7   8       16.92       20.39      1.19 o
  -7   8   8        3.10        2.73      1.18 o
  -6   8   8        3.74        1.35      1.60 o
  -5   8   8        0.20        1.49      0.99 o
  -4   8   8       16.94       15.51      1.25 o
  -3   8   8       12.77       13.30      1.66 o
  -2   8   8       12.06       12.19      2.11 o
  -1   8   8        0.08       -0.91      0.82 o
   0   8   8        3.62        5.07      1.28 o
  -5   9   8        5.39        4.30      2.25 o
  -4   9   8        0.47        0.42      1.32 o
  -3   9   8       28.35       29.08      2.22 o
  -2   9   8        0.23       -0.16      1.75 o
  -4  -9   9        8.07       11.66      1.40 o
  -3  -9   9        0.01        0.08      1.04 o
  -2  -9   9        0.96        1.11      0.97 o
  -1  -9   9        5.70        3.21      1.05 o
   0  -9   9        0.01       -1.27      1.02 o
   1  -9   9        9.21       10.65      1.70 o
   2  -9   9       23.76       22.39      2.61 o
   3  -9   9        6.24        6.25      1.34 o
  -5  -8   9        2.50        2.18      1.10 o
  -4  -8   9        3.61        5.41      1.12 o
  -3  -8   9        2.50        2.60      0.82 o
  -2  -8   9       12.16        9.90      1.00 o
  -1  -8   9        0.98        1.41      0.82 o
   0  -8   9        2.53        1.28      0.72 o
   1  -8   9        0.87       -1.31      0.88 o
   2  -8   9        6.81        4.92      1.16 o
   3  -8   9        5.68        3.96      1.03 o
   4  -8   9       15.03       20.23      1.76 o
  -6  -7   9        0.01       -0.57      0.94 o
  -5  -7   9        4.11        3.54      1.07 o
  -4  -7   9       72.58       83.63      3.72 o
  -3  -7   9       36.17       38.43      1.78 o
  -2  -7   9        2.29        0.08      0.73 o
  -1  -7   9       71.40       77.31      1.73 o
   0  -7   9        4.45        2.84      0.73 o
   1  -7   9        0.48       -1.15      0.77 o
   2  -7   9       39.20       36.39      1.77 o
   3  -7   9        2.88        2.42      0.93 o
   4  -7   9       22.55       23.35      1.47 o
   5  -7   9       13.23       16.83      1.78 o
  -7  -6   9        0.02        0.51      0.95 o
  -6  -6   9        0.52       -0.76      0.88 o
  -5  -6   9       20.82       21.79      1.16 o
  -4  -6   9        2.48        1.42      0.75 o
  -3  -6   9      165.27      168.74      2.71 o
  -2  -6   9      149.32      156.24      3.30 o
  -1  -6   9        7.63        5.84      0.73 o
   0  -6   9       76.20       81.95      1.79 o
   1  -6   9      110.50      113.38      2.27 o
   2  -6   9      120.54      124.25      2.38 o
   3  -6   9       46.23       47.02      1.82 o
   4  -6   9        1.02        0.30      0.91 o
   5  -6   9       22.78       24.10      1.51 o
  -8  -5   9       10.30       11.00      1.30 o
  -7  -5   9        1.12        0.76      0.99 o
  -6  -5   9        0.02       -1.04      0.70 o
  -5  -5   9        0.24       -0.96      0.64 o
  -4  -5   9       43.38       43.53      1.76 o
  -3  -5   9       11.04       14.31      0.98 o
  -2  -5   9      115.95      120.41      2.64 o
  -1  -5   9        3.66        2.66      0.60 o
   0  -5   9       13.42       11.36      0.81 o
   1  -5   9       94.10       90.34      1.82 o
   2  -5   9       37.61       38.77      1.24 o
   3  -5   9       22.11       21.87      1.30 o
   4  -5   9       12.21       11.10      1.26 o
   5  -5   9        5.01        5.17      1.07 o
   6  -5   9        1.73       -0.62      0.92 o
  -9  -4   9        5.19        5.20      1.16 o
  -8  -4   9       16.66       17.91      1.40 o
  -7  -4   9       19.45       18.37      1.07 o
  -6  -4   9        0.52       -1.05      0.70 o
  -5  -4   9       49.36       43.55      1.66 o
  -4  -4   9       20.24       16.97      1.06 o
  -3  -4   9       22.53       20.71      1.05 o
  -2  -4   9        1.47        2.42      0.54 o
  -1  -4   9       10.37        9.91      0.86 o
   0  -4   9      124.69      126.96      2.20 o
   1  -4   9        0.46       -0.48      0.55 o
   2  -4   9       26.97       20.29      1.38 o
   3  -4   9       16.70       15.57      1.03 o
   4  -4   9      128.43      142.85      2.69 o
   5  -4   9      167.19      184.92      3.68 o
   6  -4   9        0.50       -0.06      1.09 o
  -9  -3   9       50.93       58.46      2.28 o
  -8  -3   9        1.26        2.11      0.75 o
  -7  -3   9        0.16       -1.01      0.67 o
  -6  -3   9        1.56        0.65      0.68 o
  -5  -3   9       59.12       57.77      1.63 o
  -4  -3   9      197.21      215.92      3.40 o
  -3  -3   9       24.25       26.92      1.43 o
  -2  -3   9      161.28      157.29      2.33 o
  -1  -3   9        0.31        0.88      0.56 o
   0  -3   9        4.35        2.10      0.56 o
   1  -3   9       32.71       26.58      1.08 o
   2  -3   9        0.46       -0.82      0.55 o
   3  -3   9       48.84       44.45      1.64 o
   4  -3   9       30.53       32.35      1.53 o
   5  -3   9        1.51        1.78      0.83 o
   6  -3   9       11.07        9.42      1.44 o
 -10  -2   9       32.52       39.60      3.70 o
  -9  -2   9        6.67        7.31      1.13 o
  -8  -2   9      103.20      112.75      2.93 o
  -7  -2   9       32.08       30.93      1.50 o
  -6  -2   9      106.91      103.92      1.61 o
  -5  -2   9       15.38       14.17      0.71 o
  -4  -2   9        0.39        0.69      0.41 o
  -3  -2   9      139.71      131.59      1.78 o
  -2  -2   9       90.21       91.86      1.74 o
  -1  -2   9      198.77      220.21      2.73 o
   0  -2   9      131.37      129.37      1.95 o
   1  -2   9       91.05      105.49      1.89 o
   2  -2   9        2.63        3.89      0.76 o
   3  -2   9       12.62       13.44      1.00 o
   4  -2   9       94.23      102.58      2.10 o
   5  -2   9        0.52       -0.37      0.86 o
   6  -2   9       11.61       15.05      1.54 o
 -10  -1   9        0.06        0.27      1.39 o
  -9  -1   9        1.48       -0.29      0.72 o
  -8  -1   9        8.54        7.11      0.87 o
  -7  -1   9        3.61        2.74      0.73 o
  -6  -1   9      217.22      213.79      2.66 o
  -5  -1   9        0.00       -0.70      0.46 o
  -4  -1   9       32.84       32.59      1.27 o
  -3  -1   9       35.54       37.66      1.35 o
  -2  -1   9       64.99       70.24      1.75 o
  -1  -1   9      203.24      209.60      2.68 o
   0  -1   9      107.47      107.75      1.93 o
   1  -1   9       19.12       17.16      0.94 o
   2  -1   9      133.14      135.20      2.17 o
   3  -1   9        0.64       -0.85      0.58 o
   4  -1   9       39.22       33.37      1.39 o
   5  -1   9       50.24       57.53      2.12 o
   6  -1   9        4.02        2.71      1.08 o
 -10   0   9        0.47        0.98      1.38 o
  -9   0   9       27.07       26.67      1.57 o
  -8   0   9        7.47        7.07      1.37 o
  -7   0   9       36.75       34.80      1.40 o
  -6   0   9        9.02        6.44      0.74 o
  -5   0   9        0.00       -0.41      0.48 o
  -4   0   9        0.14       -0.94      0.63 o
  -3   0   9       80.78       77.49      1.66 o
  -2   0   9      121.07      106.57      1.86 o
  -1   0   9        3.98        1.50      0.49 o
   0   0   9       19.09       21.04      0.90 o
   1   0   9        8.09        6.96      0.63 o
   2   0   9      113.02      104.44      1.63 o
   3   0   9        4.20        4.36      0.79 o
   4   0   9        0.04       -1.26      0.84 o
   5   0   9        1.25       -0.87      0.85 o
   6   0   9        0.88        0.93      1.06 o
 -10   1   9       21.98       26.83      1.65 o
  -9   1   9       31.02       30.48      1.74 o
  -8   1   9        0.89       -0.76      0.77 o
  -7   1   9       12.91        8.19      0.98 o
  -6   1   9        2.04        0.96      0.74 o
  -5   1   9       41.08       41.60      1.36 o
  -4   1   9        0.68        0.64      0.55 o
  -3   1   9       40.28       38.84      1.99 o
  -2   1   9      293.66      282.63      3.39 o
  -1   1   9       30.02       28.36      1.00 o
   0   1   9      121.46      118.92      1.68 o
   1   1   9        0.66        0.27      0.51 o
   2   1   9      391.12      393.62      3.26 o
   3   1   9       27.74       26.24      1.15 o
   4   1   9       14.57       16.28      1.27 o
   5   1   9        7.18        6.13      1.10 o
 -10   2   9       58.55       67.89      2.46 o
  -9   2   9        4.68        3.28      0.91 o
  -8   2   9        1.14       -1.02      0.81 o
  -7   2   9        0.72       -1.13      0.76 o
  -6   2   9        0.31       -0.85      0.57 o
  -5   2   9        9.84        6.10      0.79 o
  -4   2   9       59.77       52.17      1.61 o
  -3   2   9       61.87       60.98      1.60 o
  -2   2   9        7.72        6.79      0.68 o
  -1   2   9       18.45       15.58      0.76 o
   0   2   9       39.03       39.26      1.08 o
   1   2   9       21.90       26.25      1.01 o
   2   2   9      158.30      143.27      2.25 o
   3   2   9        4.76        5.30      0.96 o
   4   2   9        0.18       -1.05      0.70 o
   5   2   9        8.75        8.06      1.16 o
 -10   3   9        3.15        4.24      1.18 o
  -9   3   9        4.25        3.14      1.00 o
  -8   3   9        1.65        0.07      0.84 o
  -7   3   9       68.78       52.41      1.88 o
  -6   3   9        0.36       -1.07      0.71 o
  -5   3   9        0.29       -0.59      0.80 o
  -4   3   9        0.97       -0.51      0.63 o
  -3   3   9     1300.00     1297.47     12.79 o
  -2   3   9      598.06      607.09      5.04 o
  -1   3   9        2.90        2.75      0.47 o
   0   3   9      185.72      181.70      1.97 o
   1   3   9       18.36       14.27      0.84 o
   2   3   9        1.82        0.36      0.85 o
   3   3   9       14.42       15.63      1.18 o
   4   3   9        1.67        1.42      1.03 o
 -10   4   9        0.51        1.78      0.99 o
  -9   4   9        0.59       -0.57      0.84 o
  -8   4   9       64.55       63.52      2.12 o
  -7   4   9       22.17       15.46      1.21 o
  -6   4   9       26.37       22.98      1.36 o
  -5   4   9        3.02        2.01      0.77 o
  -4   4   9       26.46       20.94      1.29 o
  -3   4   9      592.31      582.01      5.60 o
  -2   4   9      108.63      107.59      2.06 o
  -1   4   9       94.67       93.82      1.41 o
   0   4   9        0.23        0.14      0.62 o
   1   4   9      359.66      319.60      4.20 o
   2   4   9       64.25       59.07      2.02 o
   3   4   9       76.68       82.95      2.29 o
   4   4   9       33.02       34.42      3.47 o
  -9   5   9       40.13       45.36      3.04 o
  -8   5   9       46.99       41.18      2.22 o
  -7   5   9       37.58       34.05      1.86 o
  -6   5   9       18.01       14.35      1.24 o
  -5   5   9       23.13       21.08      1.34 o
  -4   5   9      121.11      137.52      2.64 o
  -3   5   9      192.58      191.14      3.21 o
  -2   5   9       18.88       19.02      1.01 o
  -1   5   9        4.20        2.97      0.80 o
   0   5   9        0.02       -1.05      0.70 o
   1   5   9        1.65        2.42      1.07 o
   2   5   9       60.85       67.01      2.05 o
   3   5   9        5.03        6.29      0.92 o
  -9   6   9        0.36       -0.59      1.09 o
  -8   6   9        4.27        2.25      1.14 o
  -7   6   9       15.67       14.80      1.36 o
  -6   6   9       20.72       19.33      1.43 o
  -5   6   9        3.16        3.34      0.96 o
  -4   6   9       76.00       73.46      2.10 o
  -3   6   9       12.05       11.39      1.00 o
  -2   6   9       33.07       31.21      1.31 o
  -1   6   9        0.92        0.02      1.67 o
   0   6   9       65.28       72.65      1.96 o
   1   6   9        1.30        1.40      1.07 o
   2   6   9       13.44       17.27      1.17 o
  -8   7   9        2.25        3.93      1.67 o
  -7   7   9        5.35        4.72      1.18 o
  -6   7   9       10.31       11.39      1.32 o
  -5   7   9        1.42        1.46      0.94 o
  -4   7   9        0.21       -0.38      1.02 o
  -3   7   9        5.07        1.43      2.10 o
  -2   7   9        2.39        0.19      1.17 o
  -1   7   9       19.92       23.92      1.67 o
   0   7   9       36.61       39.75      1.93 o
   1   7   9        4.15        5.18      1.00 o
  -6   8   9       38.27       45.37      2.84 o
  -5   8   9       53.57       64.40      3.61 o
  -4   8   9        4.77        1.78      2.47 o
  -3   8   9        0.15       -0.38      1.35 o
  -2   8   9        1.24        0.06      1.97 o
  -1   8   9        4.36        6.61      1.54 o
  -3  -9  10       39.65       60.95      3.35 o
  -2  -9  10        1.00        1.64      1.14 o
  -1  -9  10        8.50       12.60      1.21 o
   0  -9  10        9.39        8.79      1.40 o
   1  -9  10        8.95       10.07      1.71 o
  -5  -8  10        8.19       11.60      1.45 o
  -4  -8  10       13.89       16.64      1.47 o
  -3  -8  10        1.13        1.83      0.85 o
  -2  -8  10        0.22       -0.64      0.77 o
  -1  -8  10        0.38       -0.73      0.81 o
   0  -8  10        6.41        7.40      1.29 o
   1  -8  10       32.98       33.71      2.43 o
   2  -8  10        1.07       -1.40      0.96 o
   3  -8  10        8.49        6.72      1.83 o
  -6  -7  10        2.59        2.25      1.11 o
  -5  -7  10        2.24        3.46      1.16 o
  -4  -7  10       21.70       22.47      1.27 o
  -3  -7  10        0.14       -0.06      0.76 o
  -2  -7  10        1.68       -0.10      0.73 o
  -1  -7  10        0.18       -0.83      0.78 o
   0  -7  10        0.01       -0.96      0.64 o
   1  -7  10        1.01       -0.97      0.82 o
   2  -7  10        7.64        7.85      1.58 o
   3  -7  10        9.22        9.77      1.19 o
   4  -7  10        3.56        2.07      1.03 o
  -7  -6  10        0.57       -0.53      0.95 o
  -6  -6  10        2.49        1.88      1.03 o
  -5  -6  10        0.01       -0.95      0.72 o
  -4  -6  10       59.93       65.28      1.81 o
  -3  -6  10       79.47       83.06      1.99 o
  -2  -6  10       17.54       16.47      1.06 o
  -1  -6  10        5.51        4.16      0.71 o
   0  -6  10        9.27        5.73      0.77 o
   1  -6  10        0.58       -0.97      0.65 o
   2  -6  10       18.23       17.31      1.30 o
   3  -6  10        6.93        5.40      0.99 o
   4  -6  10       12.55       14.34      1.28 o
  -8  -5  10       20.62       21.73      2.15 o
  -7  -5  10        1.45        1.54      1.15 o
  -6  -5  10        0.19       -0.27      0.76 o
  -5  -5  10        0.69       -0.46      0.68 o
  -4  -5  10       41.73       40.86      1.53 o
  -3  -5  10      153.49      166.84      2.57 o
  -2  -5  10        2.03       -0.58      0.53 o
  -1  -5  10       20.17       20.05      1.06 o
   0  -5  10      121.64      131.88      2.20 o
   1  -5  10        4.56        2.13      0.68 o
   2  -5  10       85.10       85.19      2.02 o
   3  -5  10       12.86       16.72      1.26 o
   4  -5  10      140.59      164.40      3.08 o
   5  -5  10       12.34       10.35      1.20 o
  -8  -4  10        0.01        0.14      0.98 o
  -7  -4  10       54.49       62.33      1.74 o
  -6  -4  10       18.14       15.54      1.04 o
  -5  -4  10        2.84        0.79      0.82 o
  -4  -4  10       16.82       15.22      1.09 o
  -3  -4  10      172.12      180.53      2.93 o
  -2  -4  10      183.39      183.27      3.34 o
  -1  -4  10       59.12       58.99      1.62 o
   0  -4  10        9.98       10.23      0.92 o
   1  -4  10       37.01       32.43      1.34 o
   2  -4  10       39.16       35.11      1.57 o
   3  -4  10       58.75       63.19      1.99 o
   4  -4  10       10.44       10.34      1.11 o
   5  -4  10        2.69        2.80      1.00 o
  -9  -3  10        4.51        5.60      1.19 o
  -8  -3  10        2.71        3.71      0.87 o
  -7  -3  10       14.65       15.93      1.10 o
  -6  -3  10       81.26       72.07      2.15 o
  -5  -3  10        9.46        6.65      0.90 o
  -4  -3  10      416.13      418.23      4.64 o
  -3  -3  10      242.40      252.95      2.80 o
  -2  -3  10        5.41        6.25      0.76 o
  -1  -3  10      347.10      323.64      3.48 o
   0  -3  10       33.89       30.17      1.38 o
   1  -3  10      107.32       95.09      1.72 o
   2  -3  10       86.96       76.50      1.89 o
   3  -3  10        3.46        1.73      0.84 o
   4  -3  10       34.28       37.52      1.69 o
   5  -3  10        0.21       -1.21      1.09 o
  -9  -2  10        0.31       -0.47      0.99 o
  -8  -2  10       37.24       43.51      1.70 o
  -7  -2  10       27.60       30.04      1.41 o
  -6  -2  10       83.34       93.90      1.98 o
  -5  -2  10      139.06      135.45      2.08 o
  -4  -2  10       24.80       23.73      0.95 o
  -3  -2  10        0.74        1.24      0.49 o
  -2  -2  10      295.90      279.62      3.29 o
  -1  -2  10        1.09        2.30      0.64 o
   0  -2  10       52.75       45.37      1.19 o
   1  -2  10        0.01       -0.68      0.59 o
   2  -2  10       64.55       67.30      1.79 o
   3  -2  10      181.69      175.34      2.72 o
   4  -2  10        0.41       -0.05      0.72 o
   5  -2  10       54.67       64.76      2.57 o
  -9  -1  10        3.04        1.00      1.07 o
  -8  -1  10        8.08        9.37      1.31 o
  -7  -1  10       20.42       20.04      1.59 o
  -6  -1  10        0.01       -0.86      0.57 o
  -5  -1  10      121.94      120.36      2.45 o
  -4  -1  10        9.90        8.53      1.00 o
  -3  -1  10      122.44      126.50      2.32 o
  -2  -1  10      315.42      321.14      3.87 o
  -1  -1  10        4.51        5.75      0.73 o
   0  -1  10        0.00       -0.87      0.58 o
   1  -1  10       61.91       59.98      1.63 o
   2  -1  10        0.31        1.83      0.73 o
   3  -1  10        1.54        0.42      0.68 o
   4  -1  10       20.79       24.51      1.57 o
   5  -1  10        0.14       -1.40      0.96 o
 -10   0  10       39.70       50.08      2.68 o
  -9   0  10        4.42        4.54      1.04 o
  -8   0  10        2.07        1.60      0.87 o
  -7   0  10       33.36       32.93      1.59 o
  -6   0  10        0.05       -0.92      0.61 o
  -5   0  10       61.09       52.28      1.65 o
  -4   0  10       51.27       43.19      1.61 o
  -3   0  10       64.46       62.08      1.71 o
  -2   0  10        1.97        2.64      0.64 o
  -1   0  10      198.11      195.47      2.71 o
   0   0  10       30.89       33.09      1.42 o
   1   0  10       12.11       12.46      0.96 o
   2   0  10      323.16      309.95      3.49 o
   3   0  10       92.19       96.43      1.96 o
   4   0  10        4.65        3.33      1.04 o
   5   0  10        1.90        1.95      0.93 o
 -10   1  10       59.28       68.69      2.51 o
  -9   1  10        8.06        6.59      1.13 o
  -8   1  10        8.88        7.34      1.09 o
  -7   1  10       15.66       16.91      1.23 o
  -6   1  10      108.30       95.17      2.24 o
  -5   1  10        1.25       -1.05      0.70 o
  -4   1  10       48.06       45.99      1.84 o
  -3   1  10       13.56       11.02      1.16 o
  -2   1  10      552.74      555.26      4.91 o
  -1   1  10      851.14      863.99      6.89 o
   0   1  10       15.33       14.42      1.06 o
   1   1  10      107.87      115.93      1.87 o
   2   1  10        0.74        1.08      0.74 o
   3   1  10      122.74      123.65      2.74 o
   4   1  10       63.42       64.53      2.25 o
 -10   2  10        8.36        9.63      1.31 o
  -9   2  10        1.80        1.01      0.95 o
  -8   2  10       59.18       61.47      2.14 o
  -7   2  10      155.37      153.69      2.95 o
  -6   2  10        0.21        0.15      0.72 o
  -5   2  10      186.33      177.72      2.94 o
  -4   2  10      131.21      116.43      2.42 o
  -3   2  10      239.90      233.39      3.20 o
  -2   2  10      118.76      111.96      2.26 o
  -1   2  10      202.61      199.29      2.97 o
   0   2  10      289.37      295.33      2.89 o
   1   2  10       11.91        9.42      0.92 o
   2   2  10       61.29       50.95      2.03 o
   3   2  10       59.36       60.63      2.08 o
   4   2  10        0.07       -0.28      0.85 o
  -9   3  10       17.09       17.56      1.38 o
  -8   3  10       49.18       47.95      2.05 o
  -7   3  10       17.16       14.38      1.21 o
  -6   3  10       71.28       71.86      2.11 o
  -5   3  10       10.63        4.44      0.87 o
  -4   3  10       59.02       51.52      1.74 o
  -3   3  10      316.91      307.68      4.01 o
  -2   3  10      153.29      149.83      2.61 o
  -1   3  10      292.12      285.30      3.42 o
   0   3  10      308.12      295.63      4.48 o
   1   3  10      236.91      217.71      3.81 o
   2   3  10        0.66       -0.57      1.41 o
   3   3  10       95.76       99.06      2.70 o
   4   3  10       14.92       18.37      1.58 o
  -9   4  10        0.88       -0.32      1.04 o
  -8   4  10       52.74       49.47      2.08 o
  -7   4  10       44.06       41.84      2.58 o
  -6   4  10        0.13        0.37      0.92 o
  -5   4  10       83.02       73.28      2.27 o
  -4   4  10      100.49       95.67      2.41 o
  -3   4  10      303.13      293.91      3.98 o
  -2   4  10        4.72        4.49      0.94 o
  -1   4  10      339.34      340.84      4.10 o
   0   4  10       93.36      107.07      2.84 o
   1   4  10       29.06       27.81      1.87 o
   2   4  10       66.88       75.15      2.39 o
   3   4  10        4.52        5.27      1.09 o
  -9   5  10        3.06        1.14      1.09 o
  -8   5  10        2.86        1.95      1.07 o
  -7   5  10       10.80       10.12      1.48 o
  -6   5  10      213.94      229.28      3.85 o
  -5   5  10        9.12       10.83      1.20 o
  -4   5  10        9.92        8.90      1.30 o
  -3   5  10        4.82        3.59      0.89 o
  -2   5  10        0.48        0.13      0.69 o
  -1   5  10      268.22      272.17      4.19 o
   0   5  10       18.21       18.62      1.51 o
   1   5  10      124.06      124.19      2.94 o
   2   5  10        3.64        4.77      1.09 o
  -8   6  10        0.40       -0.42      1.14 o
  -7   6  10        4.51        3.55      1.16 o
  -6   6  10       65.36       79.01      2.37 o
  -5   6  10       61.74       64.61      2.19 o
  -4   6  10        5.27        4.01      0.99 o
  -3   6  10        3.08        1.29      1.09 o
  -2   6  10       59.50       59.47      3.66 o
  -1   6  10        8.95        9.05      1.66 o
   0   6  10      203.15      227.69      3.98 o
   1   6  10       49.66       49.96      2.11 o
  -7   7  10        9.76       10.26      1.37 o
  -6   7  10       62.20       72.39      2.58 o
  -5   7  10       55.74       73.07      2.33 o
  -4   7  10        5.34        3.71      1.68 o
  -3   7  10        3.46       -0.31      1.64 o
  -2   7  10        0.85        0.09      1.22 o
  -1   7  10       37.91       46.17      2.15 o
  -4  -8  11        0.01        0.29      1.27 o
  -3  -8  11       20.66       18.11      1.34 o
  -2  -8  11        7.10        5.49      1.54 o
  -1  -8  11        0.19       -0.89      0.89 o
   0  -8  11       11.05        8.25      1.40 o
   1  -8  11        0.00       -0.47      1.16 o
  -5  -7  11        6.70        5.77      1.26 o
  -4  -7  11        4.13        4.66      0.95 o
  -3  -7  11       10.13       11.30      1.06 o
  -2  -7  11        0.08       -0.74      0.77 o
  -1  -7  11        0.28       -0.96      0.78 o
   0  -7  11        4.54        1.41      1.18 o
   1  -7  11        2.30       -0.64      1.01 o
   2  -7  11        5.06        1.75      1.50 o
   3  -7  11        2.13        2.91      1.24 o
  -6  -6  11        2.82        3.05      1.08 o
  -5  -6  11        5.63        6.24      0.93 o
  -4  -6  11        8.15       10.25      1.02 o
  -3  -6  11        3.96        3.15      0.79 o
  -2  -6  11        3.00        1.16      0.76 o
  -1  -6  11        1.40       -0.52      0.72 o
   0  -6  11        1.27       -0.36      0.65 o
   1  -6  11       11.06        8.50      1.25 o
   2  -6  11        9.02       11.64      1.22 o
   3  -6  11       48.57       59.40      2.17 o
  -7  -5  11        1.01        0.05      1.01 o
  -6  -5  11        4.73        4.70      0.90 o
  -5  -5  11       41.92       46.19      1.64 o
  -4  -5  11       42.57       48.85      1.72 o
  -3  -5  11       60.01       71.92      2.34 o
  -2  -5  11       52.14       48.94      2.21 o
  -1  -5  11       13.83       11.34      0.98 o
   0  -5  11       74.37       67.49      2.00 o
   1  -5  11        1.21        2.93      0.87 o
   2  -5  11       32.40       36.75      1.68 o
   3  -5  11       11.76       18.07      1.33 o
   4  -5  11        4.59        7.84      1.16 o
  -8  -4  11       25.23       26.20      1.69 o
  -7  -4  11       18.14       15.51      1.13 o
  -6  -4  11       11.19        9.81      1.11 o
  -5  -4  11        4.25        3.59      0.86 o
  -4  -4  11        5.58        6.98      0.94 o
  -3  -4  11       86.83       90.31      1.78 o
  -2  -4  11       43.34       46.02      1.70 o
  -1  -4  11       21.93       23.12      1.31 o
   0  -4  11       18.75       13.41      1.05 o
   1  -4  11       15.99       14.22      1.13 o
   2  -4  11        0.09       -1.10      0.79 o
   3  -4  11       31.84       42.13      1.81 o
   4  -4  11       34.37       30.08      1.75 o
  -8  -3  11       46.75       59.83      2.25 o
  -7  -3  11        1.54        2.22      0.99 o
  -6  -3  11       17.88       14.43      1.30 o
  -5  -3  11       26.10       26.21      1.54 o
  -4  -3  11       17.52       19.04      1.16 o
  -3  -3  11      183.93      194.67      3.96 o
  -2  -3  11        5.63        7.43      0.89 o
  -1  -3  11       61.55       66.61      1.77 o
   0  -3  11       60.24       51.25      1.53 o
   1  -3  11       26.39       31.12      1.54 o
   2  -3  11       98.78      101.24      2.24 o
   3  -3  11        0.00       -0.24      0.84 o
   4  -3  11        9.34       10.09      1.16 o
  -9  -2  11        3.41        3.81      1.65 o
  -8  -2  11       13.72       18.32      1.43 o
  -7  -2  11       86.76       96.45      2.60 o
  -6  -2  11      137.48      151.69      3.05 o
  -5  -2  11       36.02       34.37      2.63 o
  -4  -2  11      168.21      182.59      3.15 o
  -3  -2  11        8.67       11.77      0.95 o
  -2  -2  11      369.04      385.10      3.98 o
  -1  -2  11      128.19      110.12      1.93 o
   0  -2  11       10.19       10.08      0.95 o
   1  -2  11       72.45       67.59      1.82 o
   2  -2  11       23.78       30.86      1.42 o
   3  -2  11       66.83       68.95      1.95 o
   4  -2  11        3.63        3.37      1.06 o
  -9  -1  11        7.89        8.15      1.43 o
  -8  -1  11       28.47       25.14      1.56 o
  -7  -1  11       31.83       32.59      2.62 o
  -6  -1  11       44.26       44.28      1.93 o
  -5  -1  11       20.77       15.12      1.20 o
  -4  -1  11        0.21       -0.70      0.82 o
  -3  -1  11      323.00      340.98      4.47 o
  -2  -1  11      400.98      401.65      4.36 o
  -1  -1  11       20.97       15.15      1.02 o
   0  -1  11       29.67       21.11      1.20 o
   1  -1  11       76.18       70.98      1.86 o
   2  -1  11       10.54       13.17      1.07 o
   3  -1  11        2.14        3.64      0.90 o
   4  -1  11        4.62        3.02      1.06 o
  -9   0  11        0.97       -0.19      0.90 o
  -8   0  11        0.21        1.30      0.88 o
  -7   0  11       32.94       33.09      1.94 o
  -6   0  11        0.42        0.48      0.92 o
  -5   0  11        5.18        3.12      0.96 o
  -4   0  11        3.01        1.45      0.82 o
  -3   0  11      234.50      244.15      3.59 o
  -2   0  11       54.31       69.56      1.96 o
  -1   0  11      172.50      177.60      2.62 o
   0   0  11       55.70       57.83      1.67 o
   1   0  11        3.88        6.28      0.88 o
   2   0  11       33.30       34.72      1.44 o
   3   0  11        4.67        4.30      1.07 o
   4   0  11        1.22        0.01      0.98 o
  -9   1  11        0.70        1.65      1.03 o
  -8   1  11       21.60       18.44      1.36 o
  -7   1  11       51.10       58.41      2.13 o
  -6   1  11       95.68       92.39      2.33 o
  -5   1  11      126.88      129.10      3.00 o
  -4   1  11      165.78      167.55      2.98 o
  -3   1  11      187.05      182.01      2.75 o
  -2   1  11      195.40      207.67      3.11 o
  -1   1  11       16.53       21.94      1.34 o
   0   1  11       14.37       15.17      1.14 o
   1   1  11       11.53        9.22      0.96 o
   2   1  11      178.62      179.13      3.42 o
   3   1  11        0.25       -0.39      1.06 o
   4   1  11        3.83        2.37      1.07 o
  -9   2  11       25.09       25.89      2.52 o
  -8   2  11       86.98       93.70      2.53 o
  -7   2  11       12.41       11.42      1.13 o
  -6   2  11       82.94       79.97      2.25 o
  -5   2  11        0.06       -1.16      0.77 o
  -4   2  11      309.68      323.44      4.58 o
  -3   2  11      169.79      172.85      2.80 o
  -2   2  11       92.07      100.98      2.82 o
  -1   2  11      120.57      116.95      2.34 o
   0   2  11       16.93        9.34      1.08 o
   1   2  11        4.80        5.10      1.57 o
   2   2  11       23.57       22.40      1.52 o
   3   2  11        1.02        0.14      1.65 o
  -9   3  11        2.05        1.35      1.12 o
  -8   3  11       98.27       96.24      2.70 o
  -7   3  11       42.10       33.46      1.68 o
  -6   3  11       37.47       35.22      1.78 o
  -5   3  11      135.04      126.00      2.98 o
  -4   3  11      205.43      208.21      3.19 o
  -3   3  11       70.89       70.70      2.45 o
  -2   3  11      179.06      182.14      3.13 o
  -1   3  11       96.89      105.81      2.29 o
   0   3  11      117.19      109.48      3.32 o
   1   3  11       10.97        9.26      1.29 o
   2   3  11       10.30       12.83      1.43 o
  -9   4  11        1.48       -0.14      1.13 o
  -8   4  11        0.52        1.41      1.15 o
  -7   4  11        0.91       -0.39      1.20 o
  -6   4  11        8.02       10.68      1.55 o
  -5   4  11       24.79       23.50      1.55 o
  -4   4  11        0.27       -0.02      0.91 o
  -3   4  11        0.02        0.41      0.95 o
  -2   4  11       37.71       40.54      1.73 o
  -1   4  11        2.50        2.97      0.95 o
   0   4  11       20.34       23.66      1.73 o
   1   4  11        6.27        4.48      1.74 o
   2   4  11        8.39        6.01      2.35 o
  -8   5  11        2.78        1.13      1.06 o
  -7   5  11       15.09       13.50      1.47 o
  -6   5  11        5.65        3.35      1.29 o
  -5   5  11       73.14       74.15      2.40 o
  -4   5  11        0.00        0.02      0.91 o
  -3   5  11       15.08       13.53      1.12 o
  -2   5  11       61.17       71.75      2.41 o
  -1   5  11       15.49       18.31      1.64 o
   0   5  11        0.48        1.30      1.06 o
   1   5  11       14.37       12.83      1.44 o
  -7   6  11        0.66        0.24      1.15 o
  -6   6  11       23.02       26.07      1.72 o
  -5   6  11      150.63      168.53      3.27 o
  -4   6  11        8.39        8.91      1.08 o
  -3   6  11       24.36       24.16      1.77 o
  -2   6  11        6.91        4.61      1.82 o
  -1   6  11        0.09        0.09      1.28 o
  -5   7  11       71.19       79.19      3.43 o
  -4   7  11       15.01       12.87      2.46 o
  -3   7  11        0.67       -0.57      1.27 o
  -4  -7  12       29.69       29.65      2.19 o
  -3  -7  12       10.33        9.07      1.24 o
  -2  -7  12        0.08       -0.23      0.77 o
  -1  -7  12        5.59        3.30      2.22 o
   0  -7  12        0.62        1.31      1.24 o
   1  -7  12       25.92       24.60      1.80 o
  -5  -6  12        7.05        5.31      0.95 o
  -4  -6  12        0.11        0.19      0.79 o
  -3  -6  12        1.91        0.86      1.13 o
  -2  -6  12        7.61        7.86      0.98 o
  -1  -6  12        7.79        6.72      1.14 o
   0  -6  12        1.13       -0.36      0.84 o
   1  -6  12        0.42       -1.24      0.86 o
   2  -6  12        9.32       10.03      1.29 o
  -6  -5  12        0.12       -1.14      0.76 o
  -5  -5  12        7.26        6.84      0.94 o
  -4  -5  12       13.29       14.41      1.21 o
  -3  -5  12        8.43        8.75      1.55 o
  -2  -5  12        1.40        2.82      0.84 o
  -1  -5  12        0.02       -1.11      0.74 o
   0  -5  12        2.79        0.62      0.85 o
   1  -5  12       13.07       15.39      1.23 o
   2  -5  12       18.55       18.40      1.34 o
   3  -5  12       24.44       24.67      1.57 o
  -7  -4  12        4.83        4.22      1.28 o
  -6  -4  12       16.18       17.91      1.64 o
  -5  -4  12        2.56        3.83      1.08 o
  -4  -4  12        0.16       -0.36      0.97 o
  -3  -4  12        4.50        3.40      0.87 o
  -2  -4  12        0.79       -1.28      0.86 o
  -1  -4  12        0.95        0.08      0.80 o
   0  -4  12        5.60        4.15      1.04 o
   1  -4  12        0.17       -1.15      0.79 o
   2  -4  12        8.57        9.85      1.16 o
   3  -4  12        9.84        7.44      1.13 o
  -8  -3  12       10.73       10.15      1.56 o
  -7  -3  12        7.71        8.27      1.23 o
  -6  -3  12        7.12        7.13      1.20 o
  -5  -3  12       30.75       29.10      1.88 o
  -4  -3  12       17.05       14.93      1.41 o
  -3  -3  12       16.08       18.41      1.38 o
  -2  -3  12       23.58       17.76      1.27 o
  -1  -3  12        0.44       -0.88      0.97 o
   0  -3  12       20.69       19.46      1.23 o
   1  -3  12        6.17        3.18      0.83 o
   2  -3  12        2.29        1.25      0.84 o
   3  -3  12       15.58       19.42      1.39 o
  -8  -2  12        2.08        3.34      1.12 o
  -7  -2  12        1.50        0.47      1.01 o
  -6  -2  12        9.58        6.50      1.17 o
  -5  -2  12       92.83      102.91      2.69 o
  -4  -2  12        4.73        5.43      0.83 o
  -3  -2  12       33.94       32.73      1.62 o
  -2  -2  12        9.70        4.63      0.81 o
  -1  -2  12        5.69        4.00      0.84 o
   0  -2  12       41.05       30.86      1.48 o
   1  -2  12       12.10       11.46      1.06 o
   2  -2  12       42.17       47.46      1.77 o
   3  -2  12       17.50       14.87      1.46 o
  -8  -1  12        0.05        0.48      0.97 o
  -7  -1  12       23.64       21.43      1.57 o
  -6  -1  12       18.08       18.68      1.39 o
  -5  -1  12       19.71       20.62      1.37 o
  -4  -1  12      109.85      121.32      2.72 o
  -3  -1  12      148.86      148.07      2.91 o
  -2  -1  12       99.48      123.64      2.46 o
  -1  -1  12        1.77        0.26      0.73 o
   0  -1  12       11.36       12.77      1.09 o
   1  -1  12        2.59        1.75      0.80 o
   2  -1  12        0.84       -0.01      0.74 o
   3  -1  12       27.71       30.20      1.86 o
  -9   0  12        0.03       -0.48      1.10 o
  -8   0  12        0.30        1.98      1.03 o
  -7   0  12        3.32        2.44      0.93 o
  -6   0  12        5.32        3.54      1.01 o
  -5   0  12        2.77        0.18      0.89 o
  -4   0  12       32.47       35.41      1.76 o
  -3   0  12       97.57       89.20      3.40 o
  -2   0  12       10.37       10.32      1.09 o
  -1   0  12        0.42        0.18      0.88 o
   0   0  12        3.47        0.35      0.75 o
   1   0  12      138.59      137.75      2.52 o
   2   0  12      101.37      109.31      2.93 o
   3   0  12        0.54        0.55      0.99 o
  -9   1  12       20.61       21.07      1.59 o
  -8   1  12       69.17       71.83      2.41 o
  -7   1  12        2.39        2.09      0.99 o
  -6   1  12       58.38       65.53      2.49 o
  -5   1  12        8.17        4.88      0.98 o
  -4   1  12      103.74      104.81      2.73 o
  -3   1  12        0.01        0.48      0.88 o
  -2   1  12       23.71       25.53      1.41 o
  -1   1  12      127.98      129.20      2.58 o
   0   1  12       36.94       27.65      1.46 o
   1   1  12        3.35        6.13      1.14 o
   2   1  12       13.34       13.42      1.36 o
  -8   2  12       78.04       84.53      2.67 o
  -7   2  12       26.28       25.06      1.87 o
  -6   2  12       12.20       12.02      1.18 o
  -5   2  12       57.56       62.25      2.61 o
  -4   2  12       86.02       76.13      2.37 o
  -3   2  12        3.13        3.86      1.03 o
  -2   2  12      167.17      165.12      3.52 o
  -1   2  12       46.30       45.76      1.79 o
   0   2  12       98.73      100.10      2.53 o
   1   2  12        6.68        8.36      1.28 o
   2   2  12        2.11        0.90      0.95 o
  -8   3  12        7.23        6.14      1.25 o
  -7   3  12        5.85        3.56      1.43 o
  -6   3  12        6.66        3.63      1.14 o
  -5   3  12        4.87        3.69      1.02 o
  -4   3  12       13.41       11.93      1.42 o
  -3   3  12        0.82       -1.30      0.87 o
  -2   3  12        0.11        0.89      0.98 o
  -1   3  12        0.86        1.18      0.92 o
   0   3  12       11.16        9.26      2.03 o
   1   3  12       10.45        9.54      2.02 o
  -8   4  12        0.61       -0.17      0.95 o
  -7   4  12        0.35       -0.82      1.24 o
  -6   4  12        4.02        3.92      1.17 o
  -5   4  12       78.37       80.77      2.53 o
  -4   4  12        1.73        0.74      1.11 o
  -3   4  12        0.52       -0.27      0.89 o
  -2   4  12       20.04       20.14      1.47 o
  -1   4  12        7.10        9.59      1.56 o
   0   4  12      104.59      117.85      3.58 o
  -7   5  12       14.77       14.72      1.90 o
  -6   5  12        6.97       11.66      1.38 o
  -5   5  12       13.84       16.55      1.79 o
  -4   5  12       12.84       10.78      1.30 o
  -3   5  12        8.27        6.64      1.80 o
  -2   5  12        0.52        0.70      1.20 o
  -1   5  12       67.28       67.48      3.77 o
  -4   6  12        8.66        6.01      1.57 o
  -4  -6  13        2.66        1.03      1.13 o
  -3  -6  13        0.11       -0.04      0.90 o
  -2  -6  13        0.16        0.54      0.79 o
  -1  -6  13        8.07        6.29      1.44 o
   0  -6  13        2.79        1.67      1.64 o
  -5  -5  13        5.08        5.05      1.12 o
  -4  -5  13        0.01       -0.65      1.05 o
  -3  -5  13        1.25        0.64      1.02 o
  -2  -5  13        0.15       -0.77      0.92 o
  -1  -5  13        0.33       -1.16      0.99 o
   0  -5  13        1.44        0.65      0.95 o
   1  -5  13       16.57       17.13      1.34 o
  -6  -4  13        2.69        3.03      1.14 o
  -5  -4  13        7.56        7.94      1.39 o
  -4  -4  13        0.01        0.38      1.09 o
  -3  -4  13        5.55        5.31      1.54 o
  -2  -4  13        0.17       -0.24      0.95 o
  -1  -4  13       10.14        8.91      1.11 o
   0  -4  13        9.65       11.09      2.03 o
   1  -4  13        2.62        3.07      0.98 o
  -7  -3  13        4.84        3.95      1.17 o
  -6  -3  13        2.27        0.99      1.18 o
  -5  -3  13        1.70        1.05      1.00 o
  -4  -3  13       23.37       22.03      1.72 o
  -3  -3  13       24.46       25.53      1.72 o
  -2  -3  13        3.12        2.05      0.85 o
  -1  -3  13        1.22        0.68      0.83 o
   0  -3  13        2.13        2.44      0.86 o
   1  -3  13        8.31        9.46      1.08 o
   2  -3  13        3.03        2.30      0.99 o
  -7  -2  13        3.99        4.31      1.17 o
  -6  -2  13        0.07       -0.86      0.95 o
  -5  -2  13        4.45        4.09      1.47 o
  -4  -2  13       35.10       35.32      1.88 o
  -3  -2  13       93.75       98.93      2.33 o
  -2  -2  13        2.16        1.34      0.80 o
  -1  -2  13        3.52        0.00      0.81 o
   0  -2  13        0.74        0.44      0.79 o
   1  -2  13        6.98        8.23      1.04 o
   2  -2  13        1.25        1.84      0.95 o
  -8  -1  13        0.60        0.33      1.15 o
  -7  -1  13       11.68       12.64      1.50 o
  -6  -1  13        7.96        8.45      1.26 o
  -5  -1  13        0.65       -0.82      0.85 o
  -4  -1  13      117.76      129.70      4.07 o
  -3  -1  13      142.10      153.66      2.77 o
  -2  -1  13        3.12        1.64      1.02 o
  -1  -1  13        8.86        5.41      0.92 o
   0  -1  13       17.45       13.01      1.15 o
   1  -1  13       38.50       37.08      1.71 o
   2  -1  13        8.82        9.21      1.29 o
  -8   0  13        9.56        8.56      1.24 o
  -7   0  13        1.69        0.57      1.00 o
  -6   0  13        0.40        0.09      0.97 o
  -5   0  13        0.41       -0.49      1.03 o
  -4   0  13        1.22        2.13      0.94 o
  -3   0  13       10.11       10.45      1.26 o
  -2   0  13       36.91       41.49      3.12 o
  -1   0  13        8.97        6.89      0.99 o
   0   0  13       25.05       20.72      1.32 o
   1   0  13        7.34       11.01      1.37 o
  -8   1  13        6.81        6.30      1.31 o
  -7   1  13        0.03       -0.72      0.88 o
  -6   1  13       21.10       20.57      1.59 o
  -5   1  13       80.02       87.90      2.62 o
  -4   1  13       66.55       67.93      2.34 o
  -3   1  13       10.82       12.07      1.40 o
  -2   1  13       18.74       13.92      1.35 o
  -1   1  13       39.43       46.49      2.00 o
   0   1  13       30.53       31.50      1.61 o
   1   1  13        0.15       -1.00      0.96 o
  -7   2  13        5.34        6.58      1.13 o
  -6   2  13        0.33       -0.16      1.18 o
  -5   2  13       11.93       11.14      1.33 o
  -4   2  13        0.63        0.81      1.00 o
  -3   2  13       22.80       25.38      1.63 o
  -2   2  13       17.50       20.50      1.53 o
  -1   2  13        9.49        8.74      1.13 o
   0   2  13        3.93        5.45      1.45 o
  -7   3  13        0.21        0.08      0.95 o
  -6   3  13       22.15       19.40      1.78 o
  -5   3  13       26.83       25.67      2.04 o
  -4   3  13        1.65        0.71      1.06 o
  -3   3  13       14.11       13.01      1.34 o
  -2   3  13       13.83       17.28      1.55 o
  -1   3  13        6.01        4.78      1.73 o
   0   3  13        8.18       10.10      1.58 o
  -6   4  13       17.28       16.79      1.58 o
  -5   4  13       42.53       46.07      2.44 o
  -4   4  13       26.01       24.18      1.67 o
  -3   4  13        8.84        9.06      1.33 o
  -2   4  13        1.04       -1.62      2.14 o
  -3  -5  14        9.14       12.62      1.59 o
  -2  -5  14        0.82        3.38      1.25 o
  -5  -4  14        1.03       -1.00      1.12 o
  -4  -4  14        0.10        0.51      1.22 o
  -3  -4  14       10.06       12.54      1.60 o
  -2  -4  14        1.21        1.57      1.14 o
  -1  -4  14       11.84       12.16      1.57 o
  -5  -3  14       11.13        8.04      1.68 o
  -4  -3  14       47.20       57.38      2.75 o
  -3  -3  14       46.24       58.54      2.49 o
  -2  -3  14        0.01        0.78      1.16 o
  -1  -3  14       15.65       18.55      1.36 o
   0  -3  14        0.70       -0.63      1.22 o
  -6  -2  14        0.02       -1.56      1.04 o
  -5  -2  14        9.13        8.44      1.33 o
  -4  -2  14       58.42       74.90      2.62 o
  -3  -2  14       17.12       20.39      1.61 o
  -2  -2  14        1.23        1.79      0.89 o
  -1  -2  14        1.53        1.05      0.89 o
   0  -2  14       50.31       52.16      2.12 o
  -6  -1  14        4.97        4.56      1.54 o
  -5  -1  14        0.02        0.31      1.06 o
  -4  -1  14        7.51       10.71      1.33 o
  -3  -1  14       15.75       12.91      1.19 o
  -2  -1  14        8.74       10.96      1.16 o
  -1  -1  14        0.21       -0.16      0.85 o
   0  -1  14        0.00        0.54      0.88 o
  -6   0  14        5.48        4.34      1.12 o
  -5   0  14       10.63        8.56      1.36 o
  -4   0  14       28.38       30.06      2.02 o
  -3   0  14       24.91       29.89      1.83 o
  -2   0  14        7.19        6.47      1.05 o
  -1   0  14       31.16       38.26      1.73 o
   0   0  14        5.77        5.85      1.26 o
  -6   1  14        2.85        3.55      1.21 o
  -5   1  14        0.01        0.24      1.01 o
  -4   1  14        0.98        0.55      1.08 o
  -3   1  14       18.01       20.77      1.58 o
  -2   1  14       28.92       30.83      1.82 o
  -1   1  14       11.76       11.33      1.40 o
  -6   2  14       42.97       49.88      2.40 o
  -5   2  14       14.88       16.48      1.58 o
  -4   2  14       13.68       19.80      1.63 o
  -3   2  14        0.31        0.12      1.15 o
  -2   2  14       17.07       19.67      1.73 o
  -4   3  14       25.61       25.59      1.76 o
 
